# Supplementary material for: Pathogenic potential and phylogenomic analysis of stx2-carrying O26:H11 Shiga toxin-producing Escherichia coli isolated from dairy products in France (2014–2024)
Source: Microb Genom. 2026 Feb 19;12(2):001647. doi: 10.1099/mgen.0.001647 (PMC12935931; doi:10.1099/mgen.0.001647)
Supplement: Uncited Supplementary Material 2. [file mgen-12-01647-s002.xlsx]

## Sheet: Table S1
Table S1 - Sequenced isolates metadat, sequencing statistics and accessory genes detection results
Isolate metadata				Sequencing and assembly statistics																		NCBI SRA Accession number	Accessory genome content - Basis for HCPC
																							Sequence Type	HCPC_Cluster	Antimicrobial resistance genes																			Virulence-associated genes
isolate_ID	matrix	region	year	total_bases	read_length_avg	read_trimming	trim_input_reads_pairs	trim_dropped	assembler	N50	nb_of_contigs	completeness_checkM2	contamination_checkM2	completeness_model_used	translation_table_used	coding_density	average_gene_length	GC_content	total_coding_sequences	max_contig_length	genome_size				aadA1	aph3_Ib	aph3_Ia	aph6_Id	aph4_Ia	aac-Iva	emrD	strA	strB	blaEC_18	blaTEM	dfrA5	floR	sul1	sul2	tetB	tetC	tetA	tetR	aalC	aalF	anr_shigella	astA	cia	cib
SH9	raw milk product	Auvergne_Rhone_Alpes	2016	1293767400	150	trimmomatic 0.38	1832597	14763	spades 3.13.0	117963	142	100.0	0.14	Neural Network (Specific Model)	11	0.876	300.50883045525904	0.5	5096	203288	5313974	SAMN47731773	21	8	0	0	0	0	0	0	1	0	0	1	0	0	0	0	0	0	0	0	0	0	0	0	1	0	0
SH11	raw milk product	Auvergne_Rhone_Alpes	2016	1211667900	150	trimmomatic 0.38	1833291	12323	spades 3.13.0	96926	167	100.0	0.14	Neural Network (Specific Model)	11	0.875	298.940517574353	0.5	5178	203288	5296059	SAMN47731774	21	8	0	0	0	0	0	0	1	0	0	1	0	0	0	0	0	0	0	0	0	0	0	1	1	0	0
SH12	raw milk product	Auvergne_Rhone_Alpes	2016	1596963300	150	trimmomatic 0.38	1832684	13326	spades 3.13.0	100944	157	100.0	0.13	Neural Network (Specific Model)	11	0.876	299.82703971825475	0.5	5111	238658	5240155	SAMN47731775	21	8	0	0	0	0	0	0	1	0	0	1	0	0	0	0	0	0	0	0	0	0	0	0	1	0	0
SH13	raw milk product	Auvergne_Rhone_Alpes	2017	1225015500	150	trimmomatic 0.38	1833359	14383	spades 3.13.0	98710	150	100.0	0.15	Neural Network (Specific Model)	11	0.876	299.990213348992	0.5	5109	203288	5238661	SAMN47731776	21	8	0	0	0	0	0	0	1	0	0	1	0	0	0	0	0	0	0	0	0	0	0	0	1	0	0
SH19	raw milk product	Auvergne_Rhone_Alpes	2018	1409684700	150	trimmomatic 0.38	1831744	13716	spades 3.13.0	100973	143	100.0	0.15	Neural Network (Specific Model)	11	0.877	300.15615141955834	0.5	5072	204699	5197552	SAMN47731777	21	8	0	0	0	0	0	0	1	0	0	1	0	0	0	0	0	0	0	0	0	0	0	0	0	0	0
SH27	raw milk product	Auvergne_Rhone_Alpes	2018	1453048500	150	trimmomatic 0.38	1832047	12347	spades 3.13.0	96335	153	100.0	0.15	Neural Network (Specific Model)	11	0.876	299.8173246906305	0.5	5091	203288	5218424	SAMN47731778	21	8	0	0	0	0	0	0	1	0	0	1	0	0	0	0	0	0	0	0	0	0	0	0	1	0	0
SH28	raw milk product	Auvergne_Rhone_Alpes	2018	1986794100	150	trimmomatic 0.38	1833739	10376	spades 3.13.0	100973	148	100.0	0.19	Neural Network (Specific Model)	11	0.876	300.1009784735812	0.5	5110	204699	5240675	SAMN47731779	21	8	0	0	0	0	0	0	1	0	0	1	0	0	0	0	0	0	0	0	0	0	0	0	1	0	0
SH32	raw milk product	Auvergne_Rhone_Alpes	2019	1175448600	150	trimmomatic 0.38	1833266	14248	spades 3.13.0	104136	144	100.0	0.21	Neural Network (Specific Model)	11	0.876	298.68014705882354	0.5	5168	238660	5275233	SAMN47731780	21	8	0	0	0	0	0	0	1	0	0	1	0	0	0	0	0	0	0	0	0	0	0	0	1	0	0
SH36	raw milk product	Auvergne_Rhone_Alpes	2020	1379810400	150	trimmomatic 0.38	1831949	14068	spades 3.13.0	98710	167	100.0	0.19	Neural Network (Specific Model)	11	0.876	296.8056596701649	0.5	5336	203301	5412241	SAMN47731781	21	8	0	0	0	0	0	0	1	0	0	1	1	0	0	0	0	0	0	0	0	0	0	1	1	0	0
SH37	raw milk product	Auvergne_Rhone_Alpes	2020	1374091200	150	trimmomatic 0.38	1832060	9304	spades 3.13.0	98709	157	100.0	0.13	Neural Network (Specific Model)	11	0.876	300.08210567668436	0.5	5091	203288	5222007	SAMN47731782	21	8	0	0	0	0	0	0	1	0	0	1	0	0	0	0	0	0	0	0	0	0	0	0	1	0	0
SH38	raw milk product	Auvergne_Rhone_Alpes	2020	1452393300	150	trimmomatic 0.38	1832050	13043	spades 3.13.0	100745	159	100.0	0.24	Neural Network (Specific Model)	11	0.875	297.8703104170634	0.5	5251	206931	5349746	SAMN47731783	21	8	0	0	0	0	0	0	1	1	1	1	0	0	0	0	1	1	0	0	0	0	0	0	0	0	0
SH41	raw milk product	Auvergne_Rhone_Alpes	2022	1465181700	150	trimmomatic 0.38	1831812	12571	spades 3.13.0	101907	160	100.0	0.21	Neural Network (Specific Model)	11	0.876	297.4040792765057	0.5	5197	216707	5284068	SAMN47731784	21	8	0	0	0	0	0	0	1	0	0	1	0	0	0	0	0	0	0	0	0	0	0	0	1	0	0
SH49	raw milk product	Auvergne_Rhone_Alpes	2022	1047913500	150	trimmomatic 0.38	1832540	12389	spades 3.13.0	89201	159	100.0	0.13	Neural Network (Specific Model)	11	0.875	298.27726038028715	0.5	5154	206188	5259641	SAMN47731785	21	8	0	0	0	0	0	0	1	1	1	1	0	0	0	0	1	1	0	0	0	0	0	0	1	0	0
SH51	raw milk product	Auvergne_Rhone_Alpes	2022	1452522600	150	trimmomatic 0.38	1832038	13196	spades 3.13.0	102429	143	100.0	2.69	Neural Network (Specific Model)	11	0.877	299.9048433048433	0.5	5265	216937	5394342	SAMN47731786	21	8	0	0	0	0	0	0	1	0	0	1	0	0	0	0	0	0	0	0	0	0	0	0	1	0	0
SH54	raw milk product	Nouvelle_Aquitaine	2014	1287020700	150	trimmomatic 0.38	1832725	15530	spades 3.13.0	104152	160	100.0	0.2	Neural Network (Specific Model)	11	0.876	297.7180861244019	0.5	5225	214054	5236593	SAMN47731787	21	8	0	0	0	0	0	0	1	0	0	1	0	0	0	0	0	0	0	0	0	0	0	0	1	0	0
SH55	raw milk product	Nouvelle_Aquitaine	2014	1731121800	150	trimmomatic 0.38	1833194	9677	spades 3.13.0	104151	159	100.0	0.25	Neural Network (Specific Model)	11	0.876	296.86557501904036	0.5	5252	214150	5327807	SAMN47731788	21	8	0	0	0	0	0	0	1	0	0	1	0	0	0	0	0	0	0	0	0	0	0	0	1	0	0
SH57	raw milk product	Normandie	2015	1492748700	150	trimmomatic 0.38	1382139	10707	spades 3.13.0	107478	158	100.0	0.19	Neural Network (Specific Model)	11	0.876	296.6757115749526	0.5	5270	213889	5345467	SAMN47731789	21	8	0	0	0	0	0	0	1	1	1	1	1	0	0	0	0	0	0	0	0	0	0	1	1	0	0
SH58	raw milk product	Normandie	2015	1292730000	150	trimmomatic 0.38	1832618	13890	spades 3.13.0	116840	157	100.0	0.2	Neural Network (Specific Model)	11	0.875	297.4822006472492	0.5	5253	214830	5345861	SAMN47731790	21	8	0	0	0	0	0	0	1	1	1	1	1	0	0	0	0	0	0	0	0	0	0	1	1	0	0
SH59	raw milk product	Normandie	2016	1367071500	150	trimmomatic 0.38	1832195	13498	spades 3.13.0	104151	149	100.0	0.18	Neural Network (Specific Model)	11	0.878	298.58111753371867	0.5	5190	284370	5282797	SAMN47731791	29	8	0	0	0	0	0	0	1	0	0	1	1	0	0	0	0	0	0	0	0	0	0	0	1	0	0
SH60	raw milk product	Normandie	2017	1448591700	150	trimmomatic 0.38	1831993	12933	spades 3.13.0	111697	149	100.0	1.1	Neural Network (Specific Model)	11	0.875	296.3207928060194	0.5	5449	281208	5522844	SAMN47731792	21	1	0	0	0	0	0	0	1	0	0	1	1	0	0	0	0	0	0	0	0	0	0	0	1	0	0
SH61	raw milk product	Normandie	2017	1704360300	150	trimmomatic 0.38	1832811	13552	spades 3.13.0	100973	164	100.0	0.2	Neural Network (Specific Model)	11	0.875	298.02097235462344	0.5	5245	216936	5347505	SAMN47731793	21	6	0	0	1	0	0	0	1	1	1	1	1	0	0	0	1	0	0	1	1	0	0	0	1	0	1
SH62	raw milk product	Bourgogne_Franche_Comte	2017	1357485000	150	trimmomatic 0.38	1832138	13304	spades 3.13.0	104233	152	100.0	0.18	Neural Network (Specific Model)	11	0.879	297.6438869125632	0.5	5341	252450	5417688	SAMN47731794	29	2	0	0	0	0	0	0	1	0	0	1	0	0	0	0	0	0	0	0	0	0	0	0	1	1	0
SH64	raw milk product	Bourgogne_Franche_Comte	2017	1517876100	150	trimmomatic 0.38	1832158	15770	spades 3.13.0	97536	149	100.0	0.23	Neural Network (Specific Model)	11	0.879	298.0295548073326	0.5	5346	250534	5430494	SAMN47731795	29	8	0	0	0	0	0	0	1	0	0	1	0	0	0	0	0	0	0	0	0	0	0	0	1	1	0
SH65	raw milk product	Normandie	2018	1720767800	150	trimmomatic 0.38	1382938	13697	spades 3.13.0	95684	159	100.0	0.19	Neural Network (Specific Model)	11	0.876	297.5006652727618	0.5	5261	216937	5352269	SAMN47731796	21	8	0	0	0	0	0	0	1	0	0	1	0	0	0	0	0	0	0	0	0	0	0	0	1	0	0
SH66	raw milk product	Normandie	2018	1287249600	150	trimmomatic 0.38	1832698	13899	spades 3.13.0	95701	164	100.0	0.27	Neural Network (Specific Model)	11	0.876	299.0389708664396	0.5	5286	397560	5400632	SAMN47731797	21	8	0	0	0	0	0	0	1	0	0	1	0	0	0	0	0	0	0	0	0	0	0	0	1	0	0
SH67	raw milk product	Auvergne_Rhone_Alpes	2018	1208460000	150	trimmomatic 0.38	1833302	10163	spades 3.13.0	100622	154	100.0	0.21	Neural Network (Specific Model)	11	0.879	297.9483146067416	0.5	5340	250534	5420352	SAMN47731798	29	2	0	0	0	0	0	0	1	0	0	1	0	0	0	0	0	0	0	0	0	0	0	0	1	1	0
SH68	raw milk product	Bourgogne_Franche_Comte	2019	1667576100	150	trimmomatic 0.38	1832384	11749	spades 3.13.0	98341	149	100.0	0.21	Neural Network (Specific Model)	11	0.878	298.3580270067517	0.5	5332	250441	5424225	SAMN47731799	29	2	0	0	0	0	0	0	1	0	0	1	0	0	0	0	0	0	0	0	0	0	0	0	1	1	0
SH69	raw milk product	Bourgogne_Franche_Comte	2019	1413132300	150	trimmomatic 0.38	1831646	10536	spades 3.13.0	102364	157	100.0	0.2	Neural Network (Specific Model)	11	0.879	297.48306195021524	0.5	5343	251190	5416842	SAMN47731800	29	2	0	0	0	0	0	0	1	0	0	1	0	0	0	0	0	0	0	0	0	0	0	0	1	1	0
SH70	raw milk product	Bourgogne_Franche_Comte	2019	1499784600	150	trimmomatic 0.38	1832073	12805	spades 3.13.0	94970	153	100.0	0.18	Neural Network (Specific Model)	11	0.879	297.81054211217406	0.5	5331	250496	5410234	SAMN47731801	29	2	0	0	0	0	0	0	1	0	0	1	0	0	0	0	0	0	0	0	0	0	0	0	1	1	0
SH71	raw milk product	Bourgogne_Franche_Comte	2019	1580816400	150	trimmomatic 0.38	1832526	8807	spades 3.13.0	96150	157	100.0	0.21	Neural Network (Specific Model)	11	0.878	297.34977494373595	0.5	5332	250496	5405818	SAMN47731802	29	2	0	0	0	0	0	0	1	0	0	1	0	0	0	0	0	0	0	0	0	0	0	0	1	1	0
SH72	raw milk product	Auvergne_Rhone_Alpes	2019	1362964500	150	trimmomatic 0.38	1832171	10088	spades 3.13.0	104233	156	100.0	0.2	Neural Network (Specific Model)	11	0.879	298.2748921807613	0.5	5333	250441	5416919	SAMN47731803	29	2	0	0	0	0	0	0	1	0	0	1	0	0	0	0	0	0	0	0	0	0	0	0	1	1	0
SH73	raw milk product	Bourgogne_Franche_Comte	2019	1549956000	150	trimmomatic 0.38	1832416	10086	spades 3.13.0	97985	156	100.0	0.2	Neural Network (Specific Model)	11	0.879	297.8193403298351	0.5	5336	254689	5416669	SAMN47731804	29	2	0	0	0	0	0	0	1	0	0	1	0	0	0	0	0	0	0	0	0	0	0	0	1	1	0
SH74	raw milk product	Normandie	2019	1517649300	150	trimmomatic 0.38	1832147	9625	spades 3.13.0	95684	164	100.0	0.24	Neural Network (Specific Model)	11	0.876	298.25200611387083	0.5	5234	216937	5338538	SAMN47731805	21	8	0	0	0	0	1	1	1	1	1	1	0	0	0	0	0	0	1	0	0	0	0	0	1	0	0
SH75	raw milk product	Bourgogne_Franche_Comte	2019	1477774800	150	trimmomatic 0.38	1831915	9800	spades 3.13.0	102040	147	100.0	0.2	Neural Network (Specific Model)	11	0.879	298.2761726078799	0.5	5330	250829	5418620	SAMN47731806	29	2	0	0	0	0	0	0	1	0	0	1	0	0	0	0	0	0	0	0	0	0	0	0	1	1	0
SH76	raw milk product	Bourgogne_Franche_Comte	2019	1592304900	150	trimmomatic 0.38	1832522	10181	spades 3.13.0	97848	156	100.0	0.18	Neural Network (Specific Model)	11	0.879	297.43878697117185	0.5	5342	250829	5415405	SAMN47731807	29	2	0	0	0	0	0	0	1	0	0	1	0	0	0	0	0	0	0	0	0	0	0	0	1	1	0
SH77	raw milk product	Bourgogne_Franche_Comte	2019	1309283400	150	trimmomatic 0.38	1832758	12092	spades 3.13.0	104247	142	100.0	0.21	Neural Network (Specific Model)	11	0.878	297.9921274601687	0.5	5335	250731	5419216	SAMN47731808	29	2	0	0	0	0	0	0	1	0	0	1	0	0	0	0	0	0	0	0	0	0	0	0	1	1	0
SH78	raw milk product	Bourgogne_Franche_Comte	2019	1419650400	150	trimmomatic 0.38	1831593	12208	spades 3.13.0	97537	156	100.0	0.2	Neural Network (Specific Model)	11	0.879	297.218423019432	0.5	5352	250441	5421935	SAMN47731809	29	2	0	0	0	0	0	0	1	0	0	1	0	0	0	0	0	0	0	0	0	0	0	0	1	1	0
SH79	raw milk product	Bourgogne_Franche_Comte	2019	1542920700	150	trimmomatic 0.38	1832447	11480	spades 3.13.0	97536	153	100.0	0.22	Neural Network (Specific Model)	11	0.879	297.792845102079	0.5	5339	250441	5418405	SAMN47731810	29	2	0	0	0	0	0	0	1	0	0	1	0	0	0	0	0	0	0	0	0	0	0	0	1	1	0
SH80	raw milk product	Bourgogne_Franche_Comte	2019	1865299200	150	trimmomatic 0.38	1833548	11093	spades 3.13.0	96150	161	100.0	0.19	Neural Network (Specific Model)	11	0.878	297.78430636380705	0.5	5327	251525	5407283	SAMN47731811	29	2	0	0	0	0	0	0	1	0	0	1	0	0	0	0	0	0	0	0	0	0	0	0	1	1	0
SH81	raw milk product	Bourgogne_Franche_Comte	2019	1481092800	150	trimmomatic 0.38	1831919	12700	spades 3.13.0	100623	147	100.0	0.21	Neural Network (Specific Model)	11	0.879	298.2769230769231	0.5	5330	250496	5416266	SAMN47731812	29	2	0	0	0	0	0	0	1	0	0	1	0	0	0	0	0	0	0	0	0	0	0	0	1	1	0
SH82	raw milk product	Bourgogne_Franche_Comte	2020	1629471600	150	trimmomatic 0.38	1832540	13277	spades 3.13.0	101011	159	100.0	0.19	Neural Network (Specific Model)	11	0.879	297.72315750093526	0.5	5346	190402	5423036	SAMN47731813	29	2	0	0	0	0	0	0	1	0	0	1	0	0	0	0	0	0	0	0	0	0	0	0	1	1	0
SH84	raw milk product	Bourgogne_Franche_Comte	2020	1489831800	150	trimmomatic 0.38	1832048	13075	spades 3.13.0	100622	158	100.0	0.21	Neural Network (Specific Model)	11	0.879	298.1431515832865	0.5	5337	250638	5422031	SAMN47731814	29	2	0	0	0	0	0	0	1	0	0	1	0	0	0	0	0	0	0	0	0	0	0	0	1	1	0
SH85	raw milk product	Bourgogne_Franche_Comte	2020	1208255100	150	trimmomatic 0.38	1833294	14005	spades 3.13.0	100622	147	100.0	0.23	Neural Network (Specific Model)	11	0.879	297.6413407821229	0.5	5370	250496	5446904	SAMN47731815	29	2	0	0	0	0	0	0	1	0	0	1	0	0	0	0	0	0	0	0	0	0	0	0	1	1	0
SH86	raw milk product	Bourgogne_Franche_Comte	2020	1500608400	150	trimmomatic 0.38	1832035	12282	spades 3.13.0	100622	149	100.0	0.23	Neural Network (Specific Model)	11	0.878	297.66516853932586	0.5	5340	254955	5418338	SAMN47731816	29	2	0	0	0	0	0	0	1	0	0	1	0	0	0	0	0	0	0	0	0	0	0	0	1	1	0
SH87	raw milk product	Bourgogne_Franche_Comte	2020	1399823700	150	trimmomatic 0.38	1831724	11071	spades 3.13.0	112213	158	100.0	0.2	Neural Network (Specific Model)	11	0.876	297.2118937644342	0.5	5196	216707	5278429	SAMN47731817	21	8	0	0	0	0	0	0	1	0	0	1	0	0	0	0	0	0	0	0	0	0	0	0	1	0	0
SH88	raw milk product	Bourgogne_Franche_Comte	2021	1101034800	150	trimmomatic 0.38	1832813	11685	spades 3.13.0	94285	156	100.0	0.18	Neural Network (Specific Model)	11	0.879	297.7807937102209	0.5	5342	259779	5418320	SAMN47731818	29	2	0	0	0	0	0	0	1	0	0	1	0	0	0	0	0	0	0	0	0	0	0	0	1	1	0
SH89	raw milk product	Bourgogne_Franche_Comte	2021	1670103000	150	trimmomatic 0.38	1832329	13013	spades 3.13.0	97537	155	100.0	0.21	Neural Network (Specific Model)	11	0.878	297.4146250233776	0.5	5347	250776	5421011	SAMN47731819	29	2	0	0	0	0	0	0	1	0	0	1	0	0	0	0	0	0	0	0	0	0	0	0	1	1	0
SH90	raw milk product	Bourgogne_Franche_Comte	2021	1632427500	150	trimmomatic 0.38	1832558	11951	spades 3.13.0	97946	153	100.0	0.2	Neural Network (Specific Model)	11	0.879	297.57851394347745	0.5	5343	254689	5418750	SAMN47731820	29	2	0	0	0	0	0	0	1	0	0	1	0	0	0	0	0	0	0	0	0	0	0	0	1	1	0
SH91	raw milk product	Bourgogne_Franche_Comte	2021	1240858500	150	trimmomatic 0.38	1833297	11372	spades 3.13.0	94286	155	100.0	0.21	Neural Network (Specific Model)	11	0.878	297.096593036316	0.5	5342	250438	5409765	SAMN47731821	29	2	0	0	0	0	0	0	1	0	0	1	0	0	0	0	0	0	0	0	0	0	0	0	1	1	0
SH92	raw milk product	Bourgogne_Franche_Comte	2021	1401438300	150	trimmomatic 0.38	1831809	14759	spades 3.13.0	100622	145	100.0	0.18	Neural Network (Specific Model)	11	0.879	298.07762985186577	0.5	5333	250637	5417749	SAMN47731822	29	2	0	0	0	0	0	0	1	0	0	1	0	0	0	0	0	0	0	0	0	0	0	0	1	1	0
SH93	raw milk product	Bourgogne_Franche_Comte	2021	1246160400	150	trimmomatic 0.38	1833303	12090	spades 3.13.0	97537	149	100.0	0.19	Neural Network (Specific Model)	11	0.878	298.27849765258213	0.5	5325	258175	5414563	SAMN47731823	29	2	0	0	0	0	0	0	1	0	0	1	0	0	0	0	0	0	0	0	0	0	0	0	1	1	0
SH94	raw milk product	Bourgogne_Franche_Comte	2021	1983211800	150	trimmomatic 0.38	1833692	7896	spades 3.13.0	97537	158	100.0	0.2	Neural Network (Specific Model)	11	0.879	297.7342198913654	0.5	5339	250731	5413796	SAMN47731824	29	2	0	0	0	0	0	0	1	0	0	1	0	0	0	0	0	0	0	0	0	0	0	0	1	1	0
SH95	raw milk product	Bourgogne_Franche_Comte	2021	1252264200	150	trimmomatic 0.38	1833068	11861	spades 3.13.0	100622	156	100.0	0.21	Neural Network (Specific Model)	11	0.879	297.88111756984813	0.5	5333	250437	5415180	SAMN47731825	29	2	0	0	0	0	0	0	1	0	0	1	0	0	0	0	0	0	0	0	0	0	0	0	1	1	0
SH96	raw milk product	Bourgogne_Franche_Comte	2021	1098870600	150	trimmomatic 0.38	1832865	9003	spades 3.13.0	93668	159	100.0	0.2	Neural Network (Specific Model)	11	0.878	297.20848915482424	0.5	5348	250829	5417865	SAMN47731826	29	2	0	0	0	0	0	0	1	0	0	1	0	0	0	0	0	0	0	0	0	0	0	0	1	1	0
SH97	raw milk product	Bourgogne_Franche_Comte	2022	1530523200	150	trimmomatic 0.38	1832282	9581	spades 3.13.0	101964	146	100.0	0.2	Neural Network (Specific Model)	11	0.879	297.63956538029225	0.5	5338	250831	5414610	SAMN47731827	29	2	0	0	0	0	0	0	1	0	0	1	0	0	0	0	0	0	0	0	0	0	0	0	1	1	0
SH98	raw milk product	Bourgogne_Franche_Comte	2022	1135150800	150	trimmomatic 0.38	1833010	8799	spades 3.13.0	98600	155	100.0	0.2	Neural Network (Specific Model)	11	0.876	298.08428378117145	0.5	5173	216937	5272897	SAMN47731828	21	8	0	0	0	0	0	0	1	0	0	1	0	0	0	0	0	0	0	0	0	0	0	0	1	0	0
SH99	raw milk product	Bourgogne_Franche_Comte	2022	1400189100	150	trimmomatic 0.38	1831730	9124	spades 3.13.0	101527	146	100.0	0.19	Neural Network (Specific Model)	11	0.879	298.25985291344523	0.5	5303	250869	5389808	SAMN47731829	29	2	0	0	0	0	0	0	1	0	0	1	0	0	0	0	0	0	0	0	0	0	0	0	1	1	0
SH100	raw milk product	Bourgogne_Franche_Comte	2022	1252768200	150	trimmomatic 0.38	1833154	9575	spades 3.13.0	96150	150	100.0	0.19	Neural Network (Specific Model)	11	0.88	298.3829626837542	0.5	5306	251343	5389999	SAMN47731830	29	2	0	0	0	0	0	0	1	0	0	1	0	0	0	0	0	0	0	0	0	0	0	0	1	1	0
SH101	raw milk product	Normandie	2022	1127378100	150	trimmomatic 0.38	1833010	9708	spades 3.13.0	96335	155	100.0	0.21	Neural Network (Specific Model)	11	0.875	298.33881453154873	0.5	5230	334374	5338364	SAMN47731831	21	8	0	0	0	0	0	0	1	0	0	1	0	0	0	0	0	0	0	0	0	0	0	0	1	0	0
SH102	raw milk product	Auvergne_Rhone_Alpes	2022	1222650900	150	trimmomatic 0.38	1833488	7457	spades 3.13.0	87885	177	100.0	0.19	Neural Network (Specific Model)	11	0.874	297.7342670759785	0.5	5212	206640	5316781	SAMN47731832	21	8	0	0	0	0	0	0	1	1	1	1	0	0	0	0	1	1	0	0	0	0	0	0	1	0	0
SH103	raw milk product	Auvergne_Rhone_Alpes	2019	1168671900	150	trimmomatic 0.38	1833129	9136	spades 3.13.0	101907	158	100.0	0.13	Neural Network (Specific Model)	11	0.876	300.56439543127215	0.5	5078	230325	5217446	SAMN47731833	21	8	0	0	0	0	0	0	1	0	0	1	0	0	0	0	0	0	0	0	0	0	0	0	1	0	0
SH104	raw milk product	Auvergne_Rhone_Alpes	2017	1466476800	150	trimmomatic 0.38	1831777	8404	spades 3.13.0	114794	162	100.0	0.26	Neural Network (Specific Model)	11	0.876	296.1595526561044	0.5	5365	269440	5431447	SAMN47731834	29	5	0	0	0	0	0	0	1	0	0	1	0	0	0	0	0	0	0	0	0	0	0	0	1	0	0
SH105	raw milk product	Centre_Val_de_Loire	2019	1224400800	150	trimmomatic 0.38	1833377	9361	spades 3.13.0	126985	142	100.0	0.27	Neural Network (Specific Model)	11	0.877	297.1288021028915	0.5	5326	269859	5404202	SAMN47731835	29	5	0	0	0	0	0	0	1	0	0	1	0	0	0	0	0	0	0	0	0	0	0	0	0	0	0
SH106	raw milk product	Bourgogne_Franche_Comte	2019	1123699800	150	trimmomatic 0.38	1832877	12176	spades 3.13.0	94407	157	100.0	0.18	Neural Network (Specific Model)	11	0.878	297.4012762762763	0.5	5328	250829	5402539	SAMN47731836	29	2	0	0	0	0	0	0	1	0	0	1	0	0	0	0	0	0	0	0	0	0	0	0	1	1	0
SH107	raw milk product	Auvergne_Rhone_Alpes	2020	1214079600	150	trimmomatic 0.38	1833406	10746	spades 3.13.0	107478	152	100.0	0.21	Neural Network (Specific Model)	11	0.876	297.1820411243162	0.5	5301	237749	5386595	SAMN47731837	21	8	0	0	0	0	0	0	1	0	0	1	0	0	0	0	0	0	0	0	0	0	0	0	1	0	0
SH108	raw milk product	Auvergne_Rhone_Alpes	2022	1246728000	150	trimmomatic 0.38	1833209	10047	spades 3.13.0	102684	149	100.0	0.16	Neural Network (Specific Model)	11	0.876	296.1865489385685	0.51	5323	216707	5388474	SAMN47731838	21	6	0	0	1	0	0	0	1	1	1	1	1	0	0	0	1	0	0	1	1	0	0	0	1	0	1
SH109	raw milk product	Provence_Alpes_Cote_dAzur	2023	1421571600	150	trimmomatic 0.38	1831721	9427	spades 3.13.0	96335	181	100.0	0.22	Neural Network (Specific Model)	11	0.876	296.8783809706503	0.5	5213	203301	5291630	SAMN47731839	21	8	0	0	0	0	0	0	1	0	0	1	0	0	0	0	0	0	0	0	0	0	0	0	1	0	0
SH110	raw milk product	Nouvelle_Aquitaine	2023	1075481100	150	trimmomatic 0.38	1832329	9228	spades 3.13.0	104151	162	100.0	0.21	Neural Network (Specific Model)	11	0.875	298.3000577034045	0.5	5199	207369	5309115	SAMN47731840	21	8	0	0	0	0	0	0	1	1	1	1	0	0	0	0	1	1	0	0	0	0	0	0	1	0	0
SH112	raw milk product	Auvergne_Rhone_Alpes	2022	1159921800	150	trimmomatic 0.38	1833013	8478	spades 3.13.0	104136	164	100.0	0.19	Neural Network (Specific Model)	11	0.876	296.404251281078	0.5	5269	216707	5341096	SAMN47731841	21	8	0	0	0	0	0	0	1	0	0	1	0	0	0	0	0	0	0	0	0	0	0	1	1	0	0
SH113	raw milk product	Normandie	2023	1495644000	150	trimmomatic 0.38	1832216	7912	spades 3.13.0	92292	186	100.0	0.24	Neural Network (Specific Model)	11	0.875	294.36785449146254	0.5	5388	286242	5427938	SAMN47731842	21	8	0	0	0	0	0	0	1	0	0	1	0	0	0	0	0	0	0	0	0	0	0	0	1	0	0
SH114	raw milk product	Auvergne_Rhone_Alpes	2023	1361694000	150	trimmomatic 0.38	1832166	10048	spades 3.13.0	99993	173	100.0	0.24	Neural Network (Specific Model)	11	0.875	294.32797662527395	0.5	5476	230158	5514629	SAMN47731843	21	6	0	0	1	0	0	0	1	1	1	1	1	0	0	0	1	0	0	1	1	0	0	0	1	0	1
SH115	raw milk product	Auvergne_Rhone_Alpes	2019	1230525900	150	trimmomatic 0.38	1833368	10013	spades 3.13.0	98600	174	100.0	0.15	Neural Network (Specific Model)	11	0.874	296.9581597879591	0.5	5282	203301	5373491	SAMN47731844	21	6	0	0	1	0	0	0	1	1	1	1	1	0	0	0	1	0	0	1	1	0	0	0	1	0	1
SH116	raw milk product	Auvergne_Rhone_Alpes	2020	1687906800	150	trimmomatic 0.38	1832361	9378	spades 3.13.0	101307	151	100.0	0.23	Neural Network (Specific Model)	11	0.876	296.74934036939317	0.5	5306	207053	5383343	SAMN47731845	21	8	0	0	0	0	0	0	1	0	0	1	0	0	0	0	0	0	0	0	0	0	0	0	1	0	0
SH117	raw milk product	Auvergne_Rhone_Alpes	2022	1669593300	150	trimmomatic 0.38	1832300	9165	spades 3.13.0	100964	171	100.0	0.17	Neural Network (Specific Model)	11	0.874	296.5564378899603	0.5	5289	206884	5371267	SAMN47731846	21	8	0	0	0	0	0	0	1	1	1	1	0	0	0	0	1	1	0	0	0	0	0	1	1	0	0
SH118	raw milk product	Normandie	2015	1417294800	150	trimmomatic 0.38	1831609	8906	spades 3.13.0	102691	151	100.0	0.19	Neural Network (Specific Model)	11	0.876	297.7705792682927	0.5	5248	213724	5343977	SAMN47731847	21	8	0	0	0	0	0	0	1	1	1	1	1	0	0	0	0	0	0	0	0	0	0	1	1	0	0
SH119	raw milk product	Bourgogne_Franche_Comte	2022	1221022200	150	trimmomatic 0.38	1833440	21787	spades 3.13.0	104901	160	100.0	0.22	Neural Network (Specific Model)	11	0.876	296.9608144448713	0.5	5206	243401	5284657	SAMN47731848	21	8	0	0	0	0	0	0	1	0	0	1	0	0	0	0	0	0	0	0	0	0	0	0	1	0	0
SH120	raw milk product	Bourgogne_Franche_Comte	2019	1212612300	150	trimmomatic 0.38	1833308	28944	spades 3.13.0	102421	153	100.0	0.21	Neural Network (Specific Model)	11	0.876	300.15913978494626	0.5	5115	321589	5246763	SAMN47731849	21	8	0	0	0	0	0	0	1	0	0	1	0	0	0	0	0	0	0	0	0	0	0	0	1	0	0
SH121	raw milk product	Bourgogne_Franche_Comte	2019	1247090400	150	trimmomatic 0.38	1833207	24062	spades 3.13.0	100754	152	100.0	0.17	Neural Network (Specific Model)	11	0.876	299.85577673692427	0.5	5124	340940	5250853	SAMN47731850	21	8	0	0	0	0	0	0	1	0	0	1	0	0	0	0	0	0	0	0	0	0	0	0	1	0	0
SH122	raw milk product	Bourgogne_Franche_Comte	2020	1117512600	150	trimmomatic 0.38	1832732	21370	spades 3.13.0	101573	157	100.0	0.27	Neural Network (Specific Model)	11	0.875	296.5619601952685	0.5	5326	216937	5404847	SAMN47731851	21	6	0	1	1	1	0	0	1	0	0	1	1	0	1	0	1	0	0	1	0	0	0	0	1	0	1
SH123	raw milk product	Bourgogne_Franche_Comte	2020	1284200700	150	trimmomatic 0.38	1832747	24177	spades 3.13.0	113958	181	100.0	0.24	Neural Network (Specific Model)	11	0.876	293.51927838698265	0.5	5654	243459	5675317	SAMN47731852	29	5	0	1	1	1	0	0	1	0	0	1	1	0	0	0	1	0	0	1	0	0	0	0	1	0	1
SH124	raw milk product	Auvergne_Rhone_Alpes	2022	1155951300	150	trimmomatic 0.38	1833059	23711	spades 3.13.0	113015	153	100.0	0.18	Neural Network (Specific Model)	11	0.875	296.0170713201821	0.5	5272	240449	5340897	SAMN47731853	21	8	0	0	0	0	0	0	1	0	0	1	0	0	0	0	0	0	0	0	0	0	0	1	1	0	0
SH125	raw milk product	Bourgogne_Franche_Comte	2022	1243267500	150	trimmomatic 0.38	1833318	22334	spades 3.13.0	104152	164	100.0	0.2	Neural Network (Specific Model)	11	0.876	297.37486012681836	0.5	5362	216707	5452763	SAMN47731854	21	6	0	1	0	1	0	0	1	0	0	1	0	0	1	0	1	0	0	1	0	0	0	0	0	1	1
SH126	raw milk product	Bourgogne_Franche_Comte	2022	1145071200	150	trimmomatic 0.38	1833197	23546	spades 3.13.0	101907	153	100.0	0.26	Neural Network (Specific Model)	11	0.876	297.52358128834356	0.5	5216	237811	5305141	SAMN47731855	21	8	0	0	0	0	0	0	1	0	0	1	0	0	0	0	0	0	0	0	0	0	0	0	1	0	0
SH127	raw milk product	Bourgogne_Franche_Comte	2023	1497735300	150	trimmomatic 0.38	1832181	22833	spades 3.13.0	101305	160	100.0	0.2	Neural Network (Specific Model)	11	0.876	298.5763699961135	0.5	5146	262620	5252212	SAMN47731856	21	8	0	0	0	0	0	0	1	0	0	1	0	0	0	0	0	0	0	0	0	0	0	0	1	0	0
SH128	raw milk product	Auvergne_Rhone_Alpes	2023	1397482800	150	trimmomatic 0.38	1831798	21649	spades 3.13.0	102684	172	100.0	0.23	Neural Network (Specific Model)	11	0.876	294.8034470113678	0.5	5454	266184	5493304	SAMN47731857	21	6	0	1	1	1	0	0	1	0	0	1	1	0	0	0	1	0	0	1	0	0	0	0	1	0	0
SH129	raw milk product	Bourgogne_Franche_Comte	2023	1452124200	150	trimmomatic 0.38	1832017	20683	spades 3.13.0	114162	171	100.0	0.23	Neural Network (Specific Model)	11	0.876	293.2029755579171	0.5	5646	334221	5659124	SAMN47731858	29	5	1	0	0	0	0	0	1	0	0	1	0	0	0	1	0	0	0	1	0	0	0	0	1	0	1
SH130	raw milk product	Auvergne_Rhone_Alpes	2023	1403012400	150	trimmomatic 0.38	1831889	22408	spades 3.13.0	101305	162	100.0	0.14	Neural Network (Specific Model)	11	0.876	299.732822928936	0.5	5094	204699	5221280	SAMN47731859	21	8	0	0	0	0	0	0	1	0	0	1	0	0	0	0	0	0	0	0	0	0	0	0	1	0	0
SH131	raw milk product	Bourgogne_Franche_Comte	2023	1180905000	150	trimmomatic 0.38	1833301	22900	spades 3.13.0	95682	170	100.0	0.2	Neural Network (Specific Model)	11	0.875	294.7681616011861	0.5	5396	233747	5441199	SAMN47731860	21	8	0	1	0	1	0	0	1	0	0	1	0	0	0	0	1	1	0	0	0	0	0	0	1	0	0
SH132	raw milk product	Auvergne_Rhone_Alpes	2023	1170503400	150	trimmomatic 0.38	1833195	20273	spades 3.13.0	100744	171	100.0	0.14	Neural Network (Specific Model)	11	0.875	299.770137524558	0.5	5090	238559	5219807	SAMN47731861	21	8	0	0	0	0	0	0	1	0	0	1	0	0	0	0	0	0	0	0	0	0	0	0	1	0	0
SH133	raw milk product	Normandie	2024	1277545200	150	trimmomatic 0.38	1832803	19788	spades 3.13.0	102684	145	100.0	0.18	Neural Network (Specific Model)	11	0.876	300.18664047151276	0.5	5090	228181	5223014	SAMN47731862	21	8	0	0	0	0	0	0	1	0	0	1	0	0	0	0	0	0	0	0	0	0	0	0	1	0	0
7632	clinical	NA	2014	1234404900	150	trimmomatic 0.38	1833386	20397	spades 3.13.0	100946	170	100.0	0.31	Neural Network (Specific Model)	11	0.875	297.31052036199094	0.5	5304	251907	5395312	SAMN47731863	21	8	0	0	0	0	0	0	1	0	0	1	0	0	0	0	0	0	0	0	0	0	0	0	1	0	0
8112	clinical	NA	2014	1368958500	150	trimmomatic 0.38	1832108	26866	spades 3.13.0	104233	146	100.0	0.47	Neural Network (Specific Model)	11	0.879	297.4896103896104	0.5	5390	251050	5464688	SAMN47731864	29	3	0	0	0	0	0	0	1	0	0	1	0	0	0	0	0	1	0	0	0	0	0	1	1	1	0
8948	clinical	NA	2015	1182056100	150	trimmomatic 0.38	1833278	21117	spades 3.13.0	112011	161	100.0	0.26	Neural Network (Specific Model)	11	0.876	297.84040519877675	0.5	5232	243732	5327910	SAMN47731865	1	8	0	0	0	0	0	0	1	0	0	1	0	0	0	0	0	0	0	0	0	0	0	0	1	0	0
9575	clinical	NA	2015	1077819600	150	trimmomatic 0.38	1832336	24193	spades 3.13.0	97444	153	100.0	0.18	Neural Network (Specific Model)	11	0.878	298.5992033383915	0.5	5272	331633	5366464	SAMN47731866	29	3	0	0	0	0	0	0	1	0	0	1	0	0	0	0	0	0	0	0	0	0	0	0	1	1	0
0615	clinical	NA	2016	1043004900	150	trimmomatic 0.38	1832506	26297	spades 3.13.0	104136	143	100.0	0.19	Neural Network (Specific Model)	11	0.876	298.6928766056831	0.5	5138	216937	5248709	SAMN47731867	21	8	0	0	0	0	0	0	1	0	0	1	0	0	0	0	0	0	0	0	0	0	0	0	1	0	0
1383	clinical	NA	2016	1264467300	150	trimmomatic 0.38	1833077	23655	spades 3.13.0	111596	145	100.0	0.17	Neural Network (Specific Model)	11	0.876	297.58374666157954	0.5	5242	252013	5329631	SAMN47731868	21	8	0	0	0	0	0	0	1	0	0	1	0	0	0	0	0	0	0	0	0	0	0	0	1	0	0
1908	clinical	NA	2017	1298753100	150	trimmomatic 0.38	1832679	23774	spades 3.13.0	92076	164	100.0	0.46	Neural Network (Specific Model)	11	0.875	295.9454241692965	0.5	5387	204624	5458339	SAMN47731869	21	8	0	1	0	1	0	0	1	0	0	1	0	0	0	0	1	1	0	0	0	0	0	0	1	0	0
2930	clinical	NA	2017	1072685700	150	trimmomatic 0.38	1832355	27839	spades 3.13.0	100622	162	100.0	0.19	Neural Network (Specific Model)	11	0.879	297.45945444423825	0.5	5389	250426	5462646	SAMN47731870	29	3	0	0	0	0	0	0	1	0	0	1	0	0	0	0	0	0	0	0	0	0	0	1	1	1	0
3450	clinical	NA	2018	1344919800	150	trimmomatic 0.38	1832274	25536	spades 3.13.0	104152	161	100.0	0.45	Neural Network (Specific Model)	11	0.876	296.78178726620064	0.5	5293	259820	5366810	SAMN47731871	8284	7	0	0	0	0	0	0	1	0	0	1	0	0	0	0	0	0	0	0	0	0	0	0	1	0	0
4071	clinical	NA	2018	1328922000	150	trimmomatic 0.38	1832560	23504	spades 3.13.0	100623	150	100.0	0.57	Neural Network (Specific Model)	11	0.879	296.6593285635663	0.5	5451	252319	5511501	SAMN47731872	29	3	0	0	0	0	0	0	1	0	0	1	0	0	0	0	0	0	0	0	0	0	0	0	1	1	0
5251	clinical	NA	2019	1621173000	150	trimmomatic 0.38	1832588	24363	spades 3.13.0	101956	153	100.0	0.22	Neural Network (Specific Model)	11	0.879	298.36812358703844	0.5	5308	254726	5394935	SAMN47731873	29	3	0	0	0	0	0	0	1	0	0	1	0	0	0	0	0	0	0	0	0	0	0	0	1	1	0
5794	clinical	NA	2019	1262369700	150	trimmomatic 0.38	1833038	24847	spades 3.13.0	94895	177	100.0	0.39	Neural Network (Specific Model)	11	0.876	294.9237195786415	0.5	5506	238177	5550376	SAMN47731874	21	4	0	1	1	1	0	0	1	0	0	1	1	0	0	0	0	1	0	0	0	1	1	1	1	0	0
6056	clinical	NA	2019	1357363200	150	trimmomatic 0.38	1832162	23799	spades 3.13.0	100220	158	100.0	0.25	Neural Network (Specific Model)	11	0.875	296.45812158855637	0.5	5313	238587	5390305	SAMN47731875	21	8	0	0	0	0	0	0	1	0	0	1	0	0	0	0	0	0	0	0	0	0	0	1	1	0	0
6355	clinical	NA	2019	1286201400	150	trimmomatic 0.38	1832726	20334	spades 3.13.0	98111	161	100.0	0.22	Neural Network (Specific Model)	11	0.876	297.93445151339887	0.5	5187	214630	5284063	SAMN47731876	21	8	0	0	0	0	0	0	1	0	0	1	0	0	0	0	0	0	0	0	0	0	0	0	1	0	0
6541	clinical	NA	2019	1223098800	150	trimmomatic 0.38	1833439	25698	spades 3.13.0	97657	156	100.0	0.2	Neural Network (Specific Model)	11	0.875	297.2140684410646	0.5	5260	252147	5352817	SAMN47731877	21	8	0	1	0	1	0	0	1	0	0	1	0	0	0	0	1	1	0	0	0	0	0	0	1	0	0
6926	clinical	NA	2019	1129200900	150	trimmomatic 0.38	1833093	21375	spades 3.13.0	90511	155	100.0	0.16	Neural Network (Specific Model)	11	0.879	297.7465025181869	0.5	5361	192049	5440304	SAMN47731878	29	3	0	0	0	0	0	0	1	0	0	1	0	0	0	0	0	0	0	0	0	0	0	1	1	1	0
7403	clinical	NA	2020	1231018500	150	trimmomatic 0.38	1833322	22895	spades 3.13.0	84976	164	100.0	0.2	Neural Network (Specific Model)	11	0.875	297.12424357034797	0.5	5288	220733	5374595	SAMN47731879	21	8	0	1	0	1	0	0	1	0	0	1	0	0	0	0	1	1	0	0	0	0	0	1	0	0	0
7689	clinical	NA	2020	1317651600	150	trimmomatic 0.38	1832812	22487	spades 3.13.0	118043	147	100.0	0.25	Neural Network (Specific Model)	11	0.876	294.87915904936017	0.5	5470	354734	5511019	SAMN47731880	29	5	0	0	0	0	0	0	1	0	0	1	0	0	0	0	0	0	0	0	0	0	0	0	1	0	0
7837	clinical	NA	2020	1116387000	150	trimmomatic 0.38	1832759	24145	spades 3.13.0	100745	165	100.0	0.19	Neural Network (Specific Model)	11	0.876	299.4435105551212	0.5	5116	203287	5238943	SAMN47731881	21	8	0	0	0	0	0	0	1	0	0	1	0	0	0	0	0	0	0	0	0	0	0	0	1	0	0
7933	clinical	NA	2020	1335503700	150	trimmomatic 0.38	1832427	20566	spades 3.13.0	75648	195	100.0	0.25	Neural Network (Specific Model)	11	0.874	295.800756859035	0.5	5285	205712	5354342	SAMN47731882	21	8	0	1	0	1	0	0	1	0	0	1	0	0	0	0	1	1	0	0	0	0	0	0	1	0	0
8402	clinical	NA	2020	1109919300	150	trimmomatic 0.38	1832937	26335	spades 3.13.0	97773	165	100.0	0.18	Neural Network (Specific Model)	11	0.879	297.62558619395986	0.5	5331	251026	5407957	SAMN47731883	29	2	0	0	0	0	0	0	1	0	0	1	0	0	0	0	0	0	0	0	0	0	0	0	1	1	0
8623	clinical	NA	2020	1268392200	150	trimmomatic 0.38	1833054	21948	spades 3.13.0	103706	142	100.0	0.17	Neural Network (Specific Model)	11	0.876	298.30129069543443	0.5	5191	259822	5294998	SAMN47731884	21	8	0	0	0	0	0	0	1	0	0	1	0	0	0	0	0	0	0	0	0	0	0	0	1	0	0
9298	clinical	NA	2021	1378689300	150	trimmomatic 0.38	1831992	22013	spades 3.13.0	110299	182	100.0	0.16	Neural Network (Specific Model)	11	0.874	293.3502742230347	0.5	5470	238004	5496192	SAMN47731885	21	8	0	1	1	1	0	0	1	0	0	1	1	0	1	0	1	1	0	0	0	0	0	0	1	0	0
9522	clinical	NA	2021	1278324600	150	trimmomatic 0.38	1832846	21911	spades 3.13.0	107823	178	100.0	0.19	Neural Network (Specific Model)	11	0.874	295.9764771253936	0.5	5399	215405	5473440	SAMN47731886	445	8	0	1	1	1	0	0	1	0	0	1	0	0	0	0	1	1	0	0	0	0	0	0	1	0	0
9622	clinical	NA	2021	1307517300	150	trimmomatic 0.38	1832733	22423	spades 3.13.0	95879	176	100.0	0.28	Neural Network (Specific Model)	11	0.875	294.6891517279616	0.5	5411	233773	5456457	SAMN47731887	21	8	0	0	0	0	0	0	1	0	0	1	0	0	0	0	0	0	0	0	0	0	0	0	1	0	0
9897	clinical	NA	2021	1366104300	150	trimmomatic 0.38	1832101	24624	spades 3.13.0	95823	157	100.0	0.15	Neural Network (Specific Model)	11	0.876	297.68702880340226	0.5	5173	203288	5263749	SAMN47731888	21	8	0	0	0	0	0	0	1	0	0	1	0	0	0	0	0	0	0	0	0	0	0	0	1	0	0
0222	clinical	NA	2021	1255712400	150	trimmomatic 0.38	1833135	21421	spades 3.13.0	101052	159	100.0	0.21	Neural Network (Specific Model)	11	0.875	298.2684847320914	0.5	5207	206923	5314658	SAMN47731889	21	8	0	1	0	1	0	0	1	0	0	1	0	0	0	0	1	1	0	0	0	0	0	0	1	0	0
0570	clinical	NA	2021	1345875300	150	trimmomatic 0.38	1832251	22396	spades 3.13.0	97773	168	100.0	0.2	Neural Network (Specific Model)	11	0.877	297.0561403508772	0.5	5415	251028	5492102	SAMN47731890	29	3	0	0	0	0	0	0	1	0	0	1	0	0	0	0	0	0	0	0	0	0	0	1	1	1	0
0809	clinical	NA	2022	1419072900	150	trimmomatic 0.38	1831595	25255	spades 3.13.0	98627	168	100.0	0.36	Neural Network (Specific Model)	11	0.876	295.062418483324	0.5	5367	208796	5412806	SAMN47731891	21	8	0	0	0	0	0	0	1	0	0	1	0	0	0	0	0	0	0	0	0	0	0	1	1	0	0
0954	clinical	NA	2022	1090983600	150	trimmomatic 0.38	1832611	26129	spades 3.13.0	103410	177	100.0	0.22	Neural Network (Specific Model)	11	0.876	293.97243016249774	0.5	5477	333043	5505114	SAMN47731892	13122	5	0	0	0	0	0	0	1	0	0	1	0	0	0	0	0	0	0	0	0	0	0	0	1	0	0
1556	clinical	NA	2022	1040522100	150	trimmomatic 0.38	1832673	24005	spades 3.13.0	100745	169	100.0	0.23	Neural Network (Specific Model)	11	0.876	298.0787598690545	0.5	5193	237024	5291190	SAMN47731893	21	8	0	0	0	0	0	0	1	0	0	1	0	0	0	0	0	0	0	0	0	0	0	0	1	0	0
1704	clinical	NA	2022	1393570500	150	trimmomatic 0.38	1831796	24958	spades 3.13.0	126985	139	100.0	0.23	Neural Network (Specific Model)	11	0.876	296.0386843580639	0.5	5351	334001	5415642	SAMN47731894	29	5	0	0	0	0	0	0	1	0	0	1	0	0	0	0	0	0	0	0	0	0	0	0	1	0	0
2127	clinical	NA	2022	1178728800	150	trimmomatic 0.38	1833263	22061	spades 3.13.0	100745	165	100.0	0.19	Neural Network (Specific Model)	11	0.874	297.3736034841886	0.5	5281	232771	5382542	SAMN47731895	21	8	0	1	0	1	0	0	1	0	0	1	0	0	0	0	1	1	0	0	0	0	0	0	1	0	0
2467	clinical	NA	2022	1453003200	150	trimmomatic 0.38	1832053	25638	spades 3.13.0	100622	154	100.0	0.17	Neural Network (Specific Model)	11	0.877	297.4263940520446	0.5	5380	250776	5461711	SAMN47731896	29	1	0	1	1	1	0	0	1	0	0	1	1	1	0	0	1	0	0	0	0	0	0	0	1	1	0
2703	clinical	NA	2023	1271042400	150	trimmomatic 0.38	1832962	23245	spades 3.13.0	104151	154	100.0	0.18	Neural Network (Specific Model)	11	0.877	299.71980487804876	0.5	5125	236879	5244574	SAMN47731897	21	8	0	0	0	0	0	0	1	0	0	1	0	0	0	0	0	0	0	0	0	0	0	0	1	0	0
2975	clinical	NA	2023	1192444500	150	trimmomatic 0.38	1833244	25823	spades 3.13.0	84400	157	100.0	0.18	Neural Network (Specific Model)	11	0.879	298.2961904761905	0.5	5250	250905	5336762	SAMN47731898	29	3	0	0	0	0	0	0	1	0	0	1	0	0	0	0	0	0	0	0	0	0	0	0	1	1	0
2998	clinical	NA	2023	1556676000	150	trimmomatic 0.38	1832545	21861	spades 3.13.0	97883	161	100.0	0.22	Neural Network (Specific Model)	11	0.875	297.86665387567155	0.5	5212	291451	5314856	SAMN47731899	21	8	0	1	0	1	0	0	1	0	0	1	0	0	0	0	1	1	0	0	0	0	0	0	1	0	0
3028	clinical	NA	2023	1896286200	150	trimmomatic 0.38	1833574	25344	spades 3.13.0	100745	168	100.0	0.21	Neural Network (Specific Model)	11	0.876	297.5814087759815	0.5	5196	253577	5286325	SAMN47731900	21	8	0	0	0	0	0	0	1	0	0	1	0	0	0	0	0	0	0	0	0	0	0	0	1	0	0
3036	clinical	NA	2023	1356982200	150	trimmomatic 0.38	1832189	22148	spades 3.13.0	126985	157	100.0	0.29	Neural Network (Specific Model)	11	0.878	294.3267795375933	0.5	5493	318068	5516545	SAMN47731901	29	5	0	0	0	0	0	0	1	0	0	1	0	0	0	0	0	0	0	0	0	0	0	0	0	0	0
3136	clinical	NA	2023	1089021000	150	trimmomatic 0.38	1832609	22933	spades 3.13.0	100745	164	100.0	0.24	Neural Network (Specific Model)	11	0.876	297.83468578977164	0.5	5299	242078	5394675	SAMN47731902	21	8	0	1	0	1	0	0	1	0	0	1	0	0	0	0	1	1	0	0	0	0	0	0	0	0	0
[truncated: 95 more columns]

## Sheet: Table S2
Table S2 - core-SNP distance matrix
isolate_ID	7632	8112	8948	9575	0615	1383	1908	2930	3450	4071	5251	5794	6056	6355	6541	6926	7403	7689	7837	7933	8402	8623	9298	9522	9622	9897	0222	0570	0809	0954	1556	1704	2127	2467	2703	2975	2998	3028	3036	3136	SH100	SH101	SH102	SH103	SH104	SH105	SH106	SH107	SH108
0222	146	2471	152	2620	64	68	83	2476	76	2467	2473	79	75	102	95	2631	89	357	77	26	2484	71	79	72	377	85	0	2477	103	384	81	364	37	2484	81	2635	88	85	369	32	2487	79	86	80	352	358	2490	101	78
0570	2479	20	2483	413	2465	2469	2470	25	2477	16	22	2480	2476	2473	2482	420	2476	2432	2478	2477	37	2472	2480	2473	2482	2486	2477	0	2474	2459	2482	2439	2488	35	2482	428	2475	2486	2444	2487	38	2480	2473	2481	2427	2433	39	2472	2479
0615	134	2459	140	2608	0	18	71	2464	22	2455	2461	35	25	90	83	2619	77	345	27	64	2472	17	25	26	365	45	64	2465	91	372	37	352	75	2472	31	2623	76	41	357	74	2475	23	74	30	340	346	2478	89	24
0809	143	2468	149	2617	91	95	98	2473	103	2464	2470	106	102	87	110	2628	104	354	104	103	2481	98	106	99	374	112	103	2474	0	381	108	361	114	2481	108	2632	103	112	366	113	2484	106	101	107	349	355	2487	72	105
0954	384	2453	390	2602	372	376	379	2458	384	2449	2455	385	383	380	391	2613	385	77	385	384	2466	379	387	380	427	393	384	2459	381	0	389	82	395	2466	389	2617	384	393	87	394	2469	387	382	388	74	78	2472	377	386
1383	138	2463	144	2612	18	0	75	2468	30	2459	2465	39	21	94	87	2623	81	349	23	68	2476	25	33	30	369	49	68	2469	95	376	41	356	79	2476	27	2627	80	45	361	78	2479	33	78	26	344	350	2482	93	32
1556	151	2476	157	2625	37	41	88	2481	49	2472	2478	14	48	107	100	2636	94	362	50	81	2489	44	52	45	382	62	81	2482	108	389	0	369	92	2489	54	2640	93	34	374	91	2492	52	91	53	357	363	2495	106	51
1704	364	2433	370	2580	352	356	359	2438	364	2429	2435	365	363	360	371	2591	365	43	365	364	2446	359	367	360	407	373	364	2439	361	82	369	0	375	2446	369	2595	364	373	53	374	2449	367	362	368	40	44	2452	357	366
1908	141	2464	147	2613	71	75	0	2469	83	2460	2466	86	82	97	24	2624	34	352	84	83	2477	78	86	79	372	92	83	2470	98	379	88	359	94	2477	88	2628	25	92	364	93	2480	86	31	87	347	353	2483	96	85
2127	157	2482	163	2631	75	79	94	2487	87	2478	2484	90	86	113	106	2642	100	368	88	29	2495	82	90	83	388	96	37	2488	114	395	92	375	0	2495	92	2646	99	96	380	47	2498	90	97	91	363	369	2501	112	89
2467	2486	25	2490	420	2472	2476	2477	30	2484	23	29	2487	2483	2478	2489	427	2483	2439	2485	2484	8	2479	2487	2480	2489	2493	2484	35	2481	2466	2489	2446	2495	0	2489	435	2482	2491	2451	2494	9	2487	2480	2488	2434	2440	10	2479	2486
2703	151	2476	157	2625	31	27	88	2481	43	2472	2478	52	34	107	100	2636	94	362	36	81	2489	38	46	43	382	62	81	2482	108	389	54	369	92	2489	0	2640	93	58	374	91	2492	46	91	39	357	363	2495	106	45
2930	2478	17	2482	410	2464	2468	2469	0	2476	13	19	2479	2475	2472	2481	417	2475	2431	2477	2476	32	2471	2479	2472	2481	2485	2476	25	2473	2458	2481	2438	2487	30	2481	425	2474	2485	2443	2486	33	2479	2472	2480	2426	2432	34	2471	2478
2975	2637	420	2641	43	2623	2627	2628	425	2635	416	420	2638	2634	2631	2640	52	2634	2590	2636	2635	437	2630	2638	2631	2646	2644	2635	428	2632	2617	2640	2595	2646	435	2640	0	2633	2644	2602	2645	438	2638	2631	2639	2585	2591	439	2630	2637
2998	146	2469	152	2618	76	80	25	2474	88	2465	2471	91	87	102	37	2629	39	357	89	88	2482	83	91	84	377	97	88	2475	103	384	93	364	99	2482	93	2633	0	97	369	98	2485	91	36	92	352	358	2488	101	90
3028	155	2478	161	2629	41	45	92	2485	53	2476	2482	32	52	109	104	2640	98	366	54	85	2491	48	56	49	386	66	85	2486	112	393	34	373	96	2491	58	2644	97	0	378	95	2494	56	95	57	361	367	2497	110	55
3036	369	2438	375	2587	357	361	364	2443	369	2434	2440	370	368	365	376	2598	370	48	370	369	2451	364	372	365	412	378	369	2444	366	87	374	53	380	2451	374	2602	369	378	0	379	2454	372	367	373	45	27	2457	362	371
3136	156	2481	162	2630	74	78	93	2486	86	2477	2483	89	85	112	105	2641	99	367	87	36	2494	81	89	82	387	95	32	2487	113	394	91	374	47	2494	91	2645	98	95	379	0	2497	89	96	90	362	368	2500	111	88
3450	146	2471	152	2620	22	30	83	2476	0	2467	2473	47	37	102	95	2631	89	357	39	76	2484	19	27	38	377	57	76	2477	103	384	49	364	87	2484	43	2635	88	53	369	86	2487	37	86	42	352	358	2490	101	26
4071	2469	8	2473	401	2455	2459	2460	13	2467	0	10	2470	2466	2463	2472	408	2466	2422	2468	2467	25	2462	2470	2463	2472	2476	2467	16	2464	2449	2472	2429	2478	23	2472	416	2465	2476	2434	2477	26	2470	2463	2471	2417	2423	27	2462	2469
5251	2475	14	2479	405	2461	2465	2466	19	2473	10	0	2476	2472	2469	2478	412	2472	2428	2474	2473	31	2468	2476	2469	2478	2482	2473	22	2470	2455	2478	2435	2484	29	2478	420	2471	2482	2440	2483	32	2476	2469	2477	2423	2429	33	2468	2475
5794	149	2474	155	2623	35	39	86	2479	47	2470	2476	0	46	105	98	2634	92	358	48	79	2487	42	50	43	378	60	79	2480	106	385	14	365	90	2487	52	2638	91	32	370	89	2490	50	89	51	353	359	2493	104	49
6056	145	2470	151	2619	25	21	82	2475	37	2466	2472	46	0	101	94	2630	88	356	10	75	2483	32	40	37	376	56	75	2476	102	383	48	363	86	2483	34	2634	87	52	368	85	2486	40	85	13	351	357	2489	100	39
6355	142	2465	148	2616	90	94	97	2472	102	2463	2469	105	101	0	109	2627	103	353	103	102	2478	97	105	98	373	111	102	2473	87	380	107	360	113	2478	107	2631	102	109	365	112	2481	105	100	106	348	354	2484	85	104
6541	153	2476	159	2625	83	87	24	2481	95	2472	2478	98	94	109	0	2636	46	364	96	95	2489	90	98	91	384	104	95	2482	110	391	100	371	106	2489	100	2640	37	104	376	105	2492	98	43	99	359	365	2495	108	97
6926	2633	412	2637	29	2619	2623	2624	417	2631	408	412	2634	2630	2627	2636	0	2630	2586	2632	2631	429	2626	2634	2627	2636	2640	2631	420	2628	2613	2636	2591	2642	427	2636	52	2629	2640	2598	2641	430	2634	2627	2635	2581	2587	431	2626	2633
7403	147	2470	153	2619	77	81	34	2475	89	2466	2472	92	88	103	46	2630	0	358	90	89	2483	84	92	85	378	98	89	2476	104	385	94	365	100	2483	94	2634	39	98	370	99	2486	92	39	93	353	359	2489	102	91
7632	0	2473	72	2622	134	138	141	2478	146	2469	2475	149	145	142	153	2633	147	357	147	146	2486	141	149	142	375	155	146	2479	143	384	151	364	157	2486	151	2637	146	155	369	156	2489	149	144	150	352	358	2492	141	148
7689	357	2426	363	2575	345	349	352	2431	357	2422	2428	358	356	353	364	2586	358	0	358	357	2439	352	360	353	400	366	357	2432	354	77	362	43	368	2439	362	2590	357	366	48	367	2442	360	355	361	9	39	2445	350	359
7837	147	2472	153	2621	27	23	84	2477	39	2468	2474	48	10	103	96	2632	90	358	0	77	2485	34	42	39	378	58	77	2478	104	385	50	365	88	2485	36	2636	89	54	370	87	2488	42	87	15	353	359	2491	102	41
7933	146	2471	152	2620	64	68	83	2476	76	2467	2473	79	75	102	95	2631	89	357	77	0	2484	71	79	72	377	85	26	2477	103	384	81	364	29	2484	81	2635	88	85	369	36	2487	79	86	80	352	358	2490	101	78
8112	2473	0	2477	405	2459	2463	2464	17	2471	8	14	2474	2470	2465	2476	412	2470	2426	2472	2471	27	2466	2474	2467	2476	2480	2471	20	2468	2453	2476	2433	2482	25	2476	420	2469	2478	2438	2481	28	2474	2467	2475	2421	2427	27	2466	2473
8402	2486	27	2490	422	2472	2476	2477	32	2484	25	31	2487	2483	2478	2489	429	2483	2439	2485	2484	0	2479	2487	2480	2489	2493	2484	37	2481	2466	2489	2446	2495	8	2489	437	2482	2491	2451	2494	7	2487	2480	2488	2434	2440	12	2479	2486
8623	141	2466	147	2615	17	25	78	2471	19	2462	2468	42	32	97	90	2626	84	352	34	71	2479	0	22	33	372	52	71	2472	98	379	44	359	82	2479	38	2630	83	48	364	81	2482	32	81	37	347	353	2485	96	21
8948	72	2477	0	2626	140	144	147	2482	152	2473	2479	155	151	148	159	2637	153	363	153	152	2490	147	155	148	381	161	152	2483	149	390	157	370	163	2490	157	2641	152	161	375	162	2493	155	150	156	358	364	2496	147	154
9298	149	2474	155	2623	25	33	86	2479	27	2470	2476	50	40	105	98	2634	92	360	42	79	2487	22	0	41	380	60	79	2480	106	387	52	367	90	2487	46	2638	91	56	372	89	2490	40	89	45	355	361	2493	104	19
9522	142	2467	148	2616	26	30	79	2472	38	2463	2469	43	37	98	91	2627	85	353	39	72	2480	33	41	0	373	53	72	2473	99	380	45	360	83	2480	43	2631	84	49	365	82	2483	41	82	42	348	354	2486	97	40
9575	2622	405	2626	0	2608	2612	2613	410	2620	401	405	2623	2619	2616	2625	29	2619	2575	2621	2620	422	2615	2623	2616	2625	2629	2620	413	2617	2602	2625	2580	2631	420	2625	43	2618	2629	2587	2630	423	2623	2616	2624	2570	2576	424	2615	2622
9622	375	2476	381	2625	365	369	372	2481	377	2472	2478	378	376	373	384	2636	378	400	378	377	2489	372	380	373	0	386	377	2482	374	427	382	407	388	2489	382	2646	377	386	412	387	2492	380	375	381	395	401	2495	372	379
9897	155	2480	161	2629	45	49	92	2485	57	2476	2482	60	56	111	104	2640	98	366	58	85	2493	52	60	53	386	0	85	2486	112	393	62	373	96	2493	62	2644	97	66	378	95	2496	60	95	61	361	367	2499	110	59
SH100	2489	28	2493	423	2475	2479	2480	33	2487	26	32	2490	2486	2481	2492	430	2486	2442	2488	2487	7	2482	2490	2483	2492	2496	2487	38	2484	2469	2492	2449	2498	9	2492	438	2485	2494	2454	2497	0	2490	2483	2491	2437	2443	13	2482	2489
SH101	149	2474	155	2623	23	33	86	2479	37	2470	2476	50	40	105	98	2634	92	360	42	79	2487	32	40	41	380	60	79	2480	106	387	52	367	90	2487	46	2638	91	56	372	89	2490	0	89	45	355	361	2493	104	39
SH102	144	2467	150	2616	74	78	31	2472	86	2463	2469	89	85	100	43	2627	39	355	87	86	2480	81	89	82	375	95	86	2473	101	382	91	362	97	2480	91	2631	36	95	367	96	2483	89	0	90	350	356	2486	99	88
SH103	150	2475	156	2624	30	26	87	2480	42	2471	2477	51	13	106	99	2635	93	361	15	80	2488	37	45	42	381	61	80	2481	107	388	53	368	91	2488	39	2639	92	57	373	90	2491	45	90	0	356	362	2494	105	44
SH104	352	2421	358	2570	340	344	347	2426	352	2417	2423	353	351	348	359	2581	353	9	353	352	2434	347	355	348	395	361	352	2427	349	74	357	40	363	2434	357	2585	352	361	45	362	2437	355	350	356	0	34	2440	345	354
SH105	358	2427	364	2576	346	350	353	2432	358	2423	2429	359	357	354	365	2587	359	39	359	358	2440	353	361	354	401	367	358	2433	355	78	363	44	369	2440	363	2591	358	367	27	368	2443	361	356	362	34	0	2446	351	360
SH106	2492	27	2496	424	2478	2482	2483	34	2490	27	33	2493	2489	2484	2495	431	2489	2445	2491	2490	12	2485	2493	2486	2495	2499	2490	39	2487	2472	2495	2452	2501	10	2495	439	2488	2497	2457	2500	13	2493	2486	2494	2440	2446	0	2485	2492
SH107	141	2466	147	2615	89	93	96	2471	101	2462	2468	104	100	85	108	2626	102	350	102	101	2479	96	104	97	372	110	101	2472	72	377	106	357	112	2479	106	2630	101	110	362	111	2482	104	99	105	345	351	2485	0	103
SH108	148	2473	154	2622	24	32	85	2478	26	2469	2475	49	39	104	97	2633	91	359	41	78	2486	21	19	40	379	59	78	2479	105	386	51	366	89	2486	45	2637	90	55	371	88	2489	39	88	44	354	360	2492	103	0
SH109	152	2477	158	2626	38	42	89	2482	50	2473	2479	15	49	108	101	2637	95	363	51	82	2490	45	53	46	383	63	82	2483	109	390	3	370	93	2490	55	2641	94	35	375	92	2493	53	92	54	358	364	2496	107	52
SH11	145	2470	151	2619	25	21	82	2475	37	2466	2472	46	8	101	94	2630	88	356	10	75	2483	32	40	37	376	56	75	2476	102	383	48	363	86	2483	34	2634	87	52	368	85	2486	40	85	13	351	357	2489	100	39
SH110	154	2479	160	2628	72	76	91	2484	84	2475	2481	87	83	110	103	2639	97	365	85	30	2492	79	87	80	385	93	34	2485	111	392	89	372	41	2492	89	2643	96	93	377	44	2495	87	94	88	360	366	2498	109	86
SH112	147	2472	153	2621	23	31	84	2477	25	2468	2474	48	38	103	96	2632	90	358	40	77	2485	20	18	39	378	58	77	2478	104	385	50	365	88	2485	44	2636	89	54	370	87	2488	38	87	43	353	359	2491	102	5
SH113	405	2538	411	2689	395	399	400	2545	407	2536	2542	408	406	401	412	2700	406	426	408	407	2551	402	410	403	444	416	407	2546	404	453	412	433	418	2551	412	2704	405	414	438	417	2554	410	403	411	421	427	2557	402	409
SH114	148	2471	154	2622	24	32	85	2476	26	2467	2473	49	39	104	97	2633	91	359	41	78	2484	21	19	40	379	59	78	2477	105	386	51	366	89	2484	45	2637	90	55	371	88	2487	39	88	44	354	360	2490	103	8
SH115	144	2469	150	2618	10	28	81	2474	32	2465	2471	45	35	100	93	2629	87	355	37	74	2482	27	35	36	375	55	74	2475	101	382	47	362	85	2482	41	2633	86	51	367	84	2485	33	84	40	350	356	2488	99	34
SH116	141	2466	147	2615	89	93	96	2471	101	2462	2468	104	100	85	108	2626	102	350	102	101	2479	96	104	97	372	110	101	2472	72	377	106	357	112	2479	106	2630	101	110	362	111	2482	104	99	105	345	351	2485	0	103
SH117	160	2485	166	2634	78	82	97	2490	90	2481	2487	93	89	116	109	2645	103	371	91	48	2498	85	93	86	391	99	48	2491	117	398	95	378	59	2498	95	2649	102	99	383	58	2501	93	100	94	366	372	2504	115	92
SH118	70	2475	28	2624	138	142	145	2480	150	2471	2477	153	149	146	157	2635	151	361	151	150	2488	145	153	146	379	159	150	2481	147	388	155	368	161	2488	155	2639	150	159	373	160	2491	153	148	154	356	362	2494	145	152
SH119	152	2477	158	2626	28	36	89	2482	30	2473	2479	53	43	108	101	2637	95	363	45	82	2490	25	23	44	383	63	82	2483	109	390	55	370	93	2490	49	2641	94	59	375	92	2493	43	92	48	358	364	2496	107	20
SH12	144	2469	150	2618	24	20	81	2474	36	2465	2471	45	7	100	93	2629	87	355	9	74	2482	31	39	36	375	55	74	2475	101	382	47	362	85	2482	33	2633	86	51	367	84	2485	39	84	12	350	356	2488	99	38
SH120	149	2474	155	2623	39	43	86	2479	51	2470	2476	54	50	105	98	2634	92	360	52	79	2487	46	54	47	380	60	79	2480	106	387	56	367	90	2487	56	2638	91	60	372	89	2490	54	89	55	355	361	2493	104	53
SH121	148	2473	154	2622	38	42	85	2478	50	2469	2475	53	49	104	97	2633	91	359	51	78	2486	45	53	46	379	59	78	2479	105	386	55	366	89	2486	55	2637	90	59	371	88	2489	53	88	54	354	360	2492	103	52
SH122	149	2474	155	2623	23	33	86	2479	37	2470	2476	50	40	105	98	2634	92	360	42	79	2487	32	40	41	380	60	79	2480	106	387	52	367	90	2487	46	2636	91	56	372	89	2490	32	89	45	355	361	2493	104	39
SH123	384	2453	390	2602	372	376	379	2458	384	2449	2455	385	383	380	391	2613	385	63	385	384	2466	379	387	380	427	393	384	2459	381	102	389	68	395	2466	389	2617	384	393	73	394	2469	387	382	388	60	64	2472	377	386
SH124	147	2472	153	2621	23	31	84	2477	25	2468	2474	48	38	103	96	2632	90	358	40	77	2485	20	18	39	378	58	77	2478	104	385	50	365	88	2485	44	2636	89	54	370	87	2488	38	87	43	353	359	2491	102	5
SH125	153	2478	159	2627	29	37	90	2483	31	2474	2480	54	44	109	102	2638	96	364	46	83	2491	26	24	45	384	64	83	2484	110	391	56	371	94	2491	50	2642	95	60	376	93	2494	44	93	49	359	365	2497	108	21
SH126	147	2472	153	2621	23	31	84	2477	25	2468	2474	48	38	103	96	2632	90	358	40	77	2485	20	28	39	378	58	77	2478	104	385	50	365	88	2485	44	2636	89	54	370	87	2488	38	87	43	353	359	2491	102	27
SH127	154	2479	160	2628	28	38	91	2484	42	2475	2481	55	45	110	103	2639	97	365	47	84	2492	37	45	46	385	65	84	2485	111	392	57	372	95	2492	51	2643	96	61	377	94	2495	43	94	50	360	366	2498	109	44
SH128	148	2471	154	2622	24	32	85	2476	26	2467	2473	49	39	104	97	2633	91	359	41	78	2484	21	19	40	379	59	78	2477	105	386	51	366	89	2484	45	2637	90	55	371	88	2487	39	88	44	354	360	2490	103	8
SH129	372	2439	378	2588	358	362	365	2444	370	2435	2441	371	369	366	377	2599	371	51	371	370	2452	365	373	366	415	379	370	2445	367	90	375	56	381	2452	375	2603	370	379	61	380	2455	373	368	374	48	52	2458	363	372
SH13	144	2469	150	2618	24	20	81	2474	36	2465	2471	45	7	100	93	2629	87	355	9	74	2482	31	39	36	375	55	74	2475	101	382	47	362	85	2482	33	2633	86	51	367	84	2485	39	84	12	350	356	2488	99	38
SH130	149	2474	155	2623	29	25	86	2479	41	2470	2476	50	12	105	98	2634	92	360	14	79	2487	36	44	41	380	60	79	2480	106	387	52	367	90	2487	38	2638	91	56	372	89	2490	44	89	13	355	361	2493	104	43
SH131	149	2474	155	2623	25	33	86	2479	27	2470	2476	50	40	105	98	2634	92	360	42	79	2487	14	30	41	380	60	79	2480	106	387	52	367	90	2487	46	2638	91	56	372	89	2490	40	89	45	355	361	2493	104	29
SH132	148	2473	154	2622	28	24	85	2478	40	2469	2475	49	11	104	97	2633	91	359	13	78	2486	35	43	40	379	59	78	2479	105	386	51	366	89	2486	37	2637	90	55	371	88	2489	43	88	12	354	360	2492	103	42
SH133	157	2482	163	2631	37	33	94	2487	49	2478	2484	58	32	113	106	2642	100	368	34	87	2495	44	52	49	388	68	87	2488	114	395	60	375	98	2495	46	2646	99	62	380	97	2498	52	97	37	363	369	2501	112	51
SH19	149	2474	155	2623	29	25	86	2479	41	2470	2476	50	12	105	98	2634	92	360	14	79	2487	36	44	41	380	60	79	2480	106	387	52	367	90	2487	38	2638	91	56	372	89	2490	44	89	13	355	361	2493	104	43
SH27	147	2472	153	2621	27	23	84	2477	39	2468	2474	48	10	103	96	2632	90	358	12	77	2485	34	42	39	378	58	77	2478	104	385	50	365	88	2485	36	2636	89	54	370	87	2488	42	87	3	353	359	2491	102	41
SH28	145	2470	151	2619	25	21	82	2475	37	2466	2472	46	8	101	94	2630	88	356	4	75	2483	32	40	37	376	56	75	2476	102	383	48	363	86	2483	34	2634	87	52	368	85	2486	40	85	13	351	357	2489	100	39
SH32	140	2465	146	2614	16	24	77	2470	18	2461	2467	41	31	96	89	2625	83	351	33	70	2478	9	21	32	371	51	70	2471	97	378	43	358	81	2478	37	2629	82	47	363	80	2481	31	80	36	346	352	2484	95	20
SH36	146	2471	152	2620	26	22	83	2476	38	2467	2473	47	9	102	95	2631	89	357	11	76	2484	33	41	38	377	57	76	2477	103	384	49	364	87	2484	35	2635	88	53	369	86	2487	41	86	10	352	358	2490	101	40
SH37	151	2476	157	2625	31	27	88	2481	43	2472	2478	52	14	107	100	2636	94	362	12	81	2489	38	46	43	382	62	81	2482	108	389	54	369	92	2489	40	2640	93	58	374	91	2492	46	91	19	357	363	2495	106	45
SH38	148	2473	154	2622	66	70	85	2478	78	2469	2475	81	77	104	97	2633	91	359	79	36	2486	73	81	74	379	87	36	2479	105	386	83	366	47	2486	83	2637	90	87	371	46	2489	81	88	82	354	360	2492	103	80
SH41	149	2474	155	2623	25	33	86	2479	27	2470	2476	50	40	105	98	2634	92	360	42	79	2487	22	20	41	380	60	79	2480	106	387	52	367	90	2487	46	2638	91	56	372	89	2490	40	89	45	355	361	2493	104	9
SH49	146	2469	152	2618	76	80	33	2474	88	2465	2471	91	87	102	45	2629	41	357	89	88	2482	83	91	84	377	97	88	2475	103	384	93	364	99	2482	93	2633	38	97	369	98	2485	91	2	92	352	358	2488	101	90
SH51	148	2473	154	2622	22	32	85	2478	36	2469	2475	49	39	104	97	2633	91	359	41	78	2486	31	39	40	379	59	78	2479	105	386	51	366	89	2486	45	2637	90	55	371	88	2489	37	88	44	354	360	2492	103	38
SH54	70	2473	34	2622	138	142	145	2478	150	2469	2475	153	149	146	157	2633	151	361	151	150	2486	145	153	146	379	159	150	2479	147	388	155	368	161	2486	155	2637	150	159	373	160	2489	153	148	154	356	362	2492	145	152
SH55	70	2475	34	2624	138	142	145	2480	150	2471	2477	153	149	146	157	2635	151	361	151	150	2488	145	153	146	379	159	150	2481	147	388	155	368	161	2488	155	2639	150	159	373	160	2491	153	148	154	356	362	2494	145	152
SH57	70	2475	28	2624	138	142	145	2480	150	2471	2477	153	149	146	157	2635	151	361	151	150	2488	145	153	146	379	159	150	2481	147	388	155	368	161	2488	155	2639	150	159	373	160	2491	153	148	154	356	362	2494	145	152
SH58	70	2475	28	2624	138	142	145	2480	150	2471	2477	153	149	146	157	2635	151	361	151	150	2488	145	153	146	379	159	150	2481	147	388	155	368	161	2488	155	2639	150	159	373	160	2491	153	148	154	356	362	2494	145	152
SH59	773	2649	779	2796	763	767	770	2654	775	2645	2651	776	774	771	782	2807	776	727	776	775	2662	770	778	771	771	784	775	2655	768	754	780	734	786	2662	780	2817	775	784	739	785	2665	778	773	779	722	728	2668	770	777
SH60	271	2501	277	2648	261	265	268	2506	273	2497	2503	276	272	269	280	2659	274	396	274	273	2514	268	276	269	410	282	273	2507	270	423	278	403	284	2514	278	2663	273	282	408	283	2517	276	271	277	391	397	2520	268	275
SH61	147	2472	153	2621	27	23	84	2477	39	2468	2474	48	22	103	96	2632	90	358	24	77	2485	34	42	39	378	58	77	2478	104	385	50	365	88	2485	36	2636	89	54	370	87	2488	42	87	27	353	359	2491	102	41
SH62	2484	23	2488	418	2470	2474	2475	28	2482	21	27	2485	2481	2476	2487	425	2481	2437	2483	2482	6	2477	2485	2478	2487	2491	2482	33	2479	2464	2487	2444	2493	4	2487	433	2480	2489	2449	2492	5	2485	2478	2486	2432	2438	8	2477	2484
SH64	2484	23	2488	418	2470	2474	2475	28	2482	21	27	2485	2481	2476	2487	425	2481	2437	2483	2482	6	2477	2485	2478	2487	2491	2482	33	2479	2464	2487	2444	2493	4	2487	433	2480	2489	2449	2492	7	2485	2478	2486	2432	2438	8	2477	2484
SH65	138	2463	144	2612	14	22	75	2468	16	2459	2465	39	29	94	87	2623	81	349	31	68	2476	11	19	30	369	49	68	2469	95	376	41	356	79	2476	35	2627	80	45	361	78	2479	29	78	34	344	350	2482	93	18
SH66	349	2494	355	2643	339	343	344	2499	351	2490	2496	354	350	347	356	2654	350	384	352	351	2507	346	354	347	400	360	351	2500	348	411	356	391	362	2507	356	2658	349	360	396	361	2510	354	347	355	379	385	2513	346	353
SH67	2486	23	2490	418	2472	2476	2477	28	2484	21	27	2487	2483	2478	2489	425	2483	2439	2485	2484	6	2479	2487	2480	2489	2493	2484	33	2481	2466	2489	2446	2495	4	2489	433	2482	2491	2451	2494	7	2487	2480	2488	2434	2440	8	2479	2486
SH68	2486	23	2490	418	2472	2476	2477	28	2484	21	27	2487	2483	2478	2489	425	2483	2439	2485	2484	6	2479	2487	2480	2489	2493	2484	33	2481	2466	2489	2446	2495	4	2489	433	2482	2491	2451	2494	7	2487	2480	2488	2434	2440	8	2479	2486
SH69	2486	23	2490	418	2472	2476	2477	28	2484	21	27	2487	2483	2478	2489	425	2483	2439	2485	2484	6	2479	2487	2480	2489	2493	2484	33	2481	2466	2489	2446	2495	4	2489	433	2482	2491	2451	2494	7	2487	2480	2488	2434	2440	8	2479	2486
SH70	2485	22	2489	419	2471	2475	2476	29	2483	22	28	2486	2482	2477	2488	426	2482	2438	2484	2483	7	2478	2486	2479	2488	2492	2483	34	2480	2465	2488	2445	2494	5	2488	434	2481	2490	2450	2493	8	2486	2479	2487	2433	2439	7	2478	2485
SH71	2486	23	2490	418	2472	2476	2477	28	2484	21	27	2487	2483	2478	2489	425	2483	2439	2485	2484	6	2479	2487	2480	2489	2493	2484	33	2481	2466	2489	2446	2495	4	2489	433	2482	2491	2451	2494	7	2487	2480	2488	2434	2440	8	2479	2486
SH72	2486	23	2490	418	2472	2476	2477	28	2484	21	27	2487	2483	2478	2489	425	2483	2439	2485	2484	6	2479	2487	2480	2489	2493	2484	33	2481	2466	2489	2446	2495	4	2489	433	2482	2491	2451	2494	7	2487	2480	2488	2434	2440	8	2479	2486
SH73	2489	24	2493	421	2475	2479	2480	31	2487	24	30	2490	2486	2481	2492	428	2486	2442	2488	2487	9	2482	2490	2483	2492	2496	2487	36	2484	2469	2492	2449	2498	7	2492	436	2485	2494	2454	2497	10	2490	2483	2491	2437	2443	9	2482	2489
SH74	142	2467	148	2616	28	32	79	2472	40	2463	2469	39	39	98	91	2627	85	353	41	72	2480	35	43	36	373	53	72	2473	99	380	41	360	83	2480	45	2631	84	45	365	82	2483	43	82	44	348	354	2486	97	42
SH75	2488	23	2492	420	2474	2478	2479	30	2486	23	29	2489	2485	2480	2491	427	2485	2441	2487	2486	8	2481	2489	2482	2491	2495	2486	35	2483	2468	2491	2448	2497	6	2491	435	2484	2493	2453	2496	9	2489	2482	2490	2436	2442	8	2481	2488
SH76	2487	24	2491	419	2473	2477	2478	29	2485	22	28	2488	2484	2479	2490	426	2484	2440	2486	2485	7	2480	2488	2481	2490	2494	2485	34	2482	2467	2490	2447	2496	5	2490	434	2483	2492	2452	2495	8	2488	2481	2489	2435	2441	9	2480	2487
SH77	2491	30	2495	425	2477	2481	2482	35	2489	28	34	2492	2488	2483	2494	432	2488	2444	2490	2489	13	2484	2492	2485	2494	2498	2489	40	2486	2471	2494	2451	2500	11	2494	440	2487	2496	2456	2499	14	2492	2485	2493	2439	2445	3	2484	2491
SH78	2487	24	2491	419	2473	2477	2478	29	2485	22	28	2488	2484	2479	2490	426	2484	2440	2486	2485	7	2480	2488	2481	2490	2494	2485	34	2482	2467	2490	2447	2496	5	2490	434	2483	2492	2452	2495	8	2488	2481	2489	2435	2441	9	2480	2487
SH79	2491	28	2495	423	2477	2481	2482	33	2489	26	32	2492	2488	2483	2494	430	2488	2444	2490	2489	11	2484	2492	2485	2494	2498	2489	38	2486	2471	2494	2451	2500	9	2494	438	2487	2496	2456	2499	12	2492	2485	2493	2439	2445	1	2484	2491
SH80	2492	29	2496	424	2478	2482	2483	34	2490	27	33	2493	2489	2484	2495	431	2489	2445	2491	2490	12	2485	2493	2486	2495	2499	2490	39	2487	2472	2495	2452	2501	10	2495	439	2488	2497	2457	2500	13	2493	2486	2494	2440	2446	2	2485	2492
SH81	2493	28	2497	425	2479	2483	2484	35	2491	28	34	2494	2490	2485	2496	432	2490	2446	2492	2491	13	2486	2494	2487	2496	2500	2491	40	2488	2473	2496	2453	2502	11	2496	440	2489	2498	2458	2501	14	2494	2487	2495	2441	2447	1	2486	2493
SH82	2486	25	2490	420	2472	2476	2477	30	2484	23	29	2487	2483	2478	2489	427	2483	2439	2485	2484	8	2479	2487	2480	2489	2493	2484	35	2481	2466	2489	2446	2495	6	2489	435	2482	2491	2451	2494	7	2487	2480	2488	2434	2440	10	2479	2486
SH84	2489	24	2493	421	2475	2479	2480	31	2487	24	30	2490	2486	2481	2492	428	2486	2442	2488	2487	9	2482	2490	2483	2492	2496	2487	36	2484	2469	2492	2449	2498	7	2492	436	2485	2494	2454	2497	10	2490	2483	2491	2437	2443	9	2482	2489
SH85	2487	26	2491	421	2473	2477	2478	31	2485	24	30	2488	2484	2479	2490	428	2484	2440	2486	2485	7	2480	2488	2481	2490	2494	2485	36	2482	2467	2490	2447	2496	7	2490	436	2483	2492	2452	2495	10	2488	2481	2489	2435	2441	11	2480	2487
SH86	2486	25	2490	420	2472	2476	2477	30	2484	23	29	2487	2483	2478	2489	427	2483	2439	2485	2484	8	2479	2487	2480	2489	2493	2484	35	2481	2466	2489	2446	2495	6	2489	435	2482	2491	2451	2494	9	2487	2480	2488	2434	2440	10	2479	2486
SH87	147	2472	153	2621	23	31	84	2477	25	2468	2474	48	38	103	96	2632	90	358	40	77	2485	20	10	39	378	58	77	2478	104	385	50	365	88	2485	44	2636	89	54	370	87	2488	38	87	43	353	359	2491	102	17
SH88	2487	22	2491	419	2473	2477	2478	29	2485	22	28	2488	2484	2479	2490	426	2484	2440	2486	2485	7	2480	2488	2481	2490	2494	2485	34	2482	2467	2490	2447	2496	5	2490	434	2483	2492	2452	2495	8	2488	2481	2489	2435	2441	7	2480	2487
SH89	2486	23	2490	418	2472	2476	2477	28	2484	21	27	2487	2483	2478	2489	425	2483	2439	2485	2484	6	2479	2487	2480	2489	2493	2484	33	2481	2466	2489	2446	2495	4	2489	433	2482	2491	2451	2494	7	2487	2480	2488	2434	2440	8	2479	2486
SH9	144	2469	150	2618	24	20	81	2474	36	2465	2471	45	7	100	93	2629	87	355	9	74	2482	31	39	36	375	55	74	2475	101	382	47	362	85	2482	33	2633	86	51	367	84	2485	39	84	12	350	356	2488	99	38
SH90	2488	25	2492	420	2474	2478	2479	30	2486	23	29	2489	2485	2480	2491	427	2485	2441	2487	2486	8	2481	2489	2482	2491	2495	2486	35	2483	2468	2491	2448	2497	6	2491	435	2484	2493	2453	2496	9	2489	2482	2490	2436	2442	10	2481	2488
SH91	2486	25	2490	420	2472	2476	2477	30	2484	23	29	2487	2483	2478	2489	427	2483	2439	2485	2484	8	2479	2487	2480	2489	2493	2484	35	2481	2466	2489	2446	2495	6	2489	435	2482	2491	2451	2494	7	2487	2480	2488	2434	2440	10	2479	2486
SH92	2487	24	2491	419	2473	2477	2478	29	2485	22	28	2488	2484	2479	2490	426	2484	2440	2486	2485	7	2480	2488	2481	2490	2494	2485	34	2482	2467	2490	2447	2496	5	2490	434	2483	2492	2452	2495	8	2488	2481	2489	2435	2441	9	2480	2487
SH93	2487	24	2491	419	2473	2477	2478	29	2485	22	28	2488	2484	2479	2490	426	2484	2440	2486	2485	7	2480	2488	2481	2490	2494	2485	34	2482	2467	2490	2447	2496	5	2490	434	2483	2492	2452	2495	8	2488	2481	2489	2435	2441	9	2480	2487
SH94	2487	26	2491	421	2473	2477	2478	31	2485	24	30	2488	2484	2479	2490	428	2484	2440	2486	2485	9	2480	2488	2481	2490	2494	2485	36	2482	2467	2490	2447	2496	7	2490	436	2483	2492	2452	2495	10	2488	2481	2489	2435	2441	11	2480	2487
SH95	2491	26	2495	423	2477	2481	2482	33	2489	26	32	2492	2488	2483	2494	430	2488	2444	2490	2489	11	2484	2492	2485	2494	2498	2489	38	2486	2471	2494	2451	2500	9	2494	438	2487	2496	2456	2499	12	2492	2485	2493	2439	2445	11	2484	2491
SH96	2490	27	2494	422	2476	2480	2481	32	2488	25	31	2491	2487	2482	2493	429	2487	2443	2489	2488	10	2483	2491	2484	2493	2497	2488	37	2485	2470	2493	2450	2499	8	2493	437	2486	2495	2455	2498	11	2491	2484	2492	2438	2444	12	2483	2490
SH97	2489	24	2493	421	2475	2479	2480	31	2487	24	30	2490	2486	2481	2492	428	2486	2442	2488	2487	9	2482	2490	2483	2492	2496	2487	36	2484	2469	2492	2449	2498	7	2492	436	2485	2494	2454	2497	10	2490	2483	2491	2437	2443	9	2482	2489
SH98	154	2479	160	2628	30	38	91	2484	32	2475	2481	55	45	110	103	2639	97	365	47	84	2492	27	35	46	385	65	84	2485	111	392	57	372	95	2492	51	2643	96	61	377	94	2495	45	94	50	360	366	2498	109	34
SH99	2488	25	2492	420	2474	2478	2479	30	2486	23	29	2489	2485	2480	2491	427	2485	2441	2487	2486	8	2481	2489	2482	2491	2495	2486	35	2483	2468	2491	2448	2497	6	2491	435	2484	2493	2453	2496	9	2489	2482	2490	2436	2442	10	2481	2488
[truncated: 81 more columns]

## Sheet: Table S3
Table S3 - cgMLST Quality metrics
Genome	EXC	INF	LNF	PLOT	NIPH	ALM	ASM
Genome	EXC	INF	LNF	PLOT	NIPH	ALM	ASM
0222.fasta	2347	5	1	0	5	1	1
0570.fasta	2350	6	0	0	3	0	1
0615.fasta	2350	0	2	0	5	1	2
0809.fasta	2351	0	2	0	5	1	1
0954.fasta	2334	21	0	0	5	0	0
1383.fasta	2346	5	2	0	5	1	1
1556.fasta	2351	0	2	0	5	1	1
1704.fasta	2347	7	0	0	5	0	1
1908.fasta	2348	3	1	1	5	1	1
2127.fasta	2348	4	1	0	5	1	1
2467.fasta	2355	1	0	0	3	0	1
2703.fasta	2342	8	3	0	5	1	1
2930.fasta	2350	6	0	0	3	0	1
2975.fasta	2338	5	8	0	3	0	6
2998.fasta	2345	6	1	1	5	1	1
3028.fasta	2341	10	2	0	5	1	1
3036.fasta	2345	9	1	0	5	0	0
3136.fasta	2337	15	1	0	5	1	1
3450.fasta	2343	6	3	0	5	1	2
4071.fasta	2352	3	1	0	3	0	1
5251.fasta	2354	2	0	0	3	0	1
5794.fasta	2350	1	2	0	5	1	1
6056.fasta	2350	0	2	0	6	1	1
6355.fasta	2343	9	1	0	5	1	1
6541.fasta	2343	6	4	1	4	1	1
6926.fasta	2340	11	0	0	3	0	6
7403.fasta	2349	0	3	1	5	1	1
7632.fasta	2337	14	2	0	5	1	1
7689.fasta	2353	2	0	0	5	0	0
7837.fasta	2351	0	2	0	5	1	1
7933.fasta	2346	4	3	0	5	1	1
8112.fasta	2354	1	1	0	3	0	1
8402.fasta	2355	1	0	0	3	0	1
8623.fasta	2348	2	2	0	5	1	2
8948.fasta	2343	9	1	0	5	1	1
9298.fasta	2348	2	2	0	5	1	2
9522.fasta	2340	10	3	0	5	1	1
9575.fasta	2346	5	0	0	3	0	6
9622.fasta	2343	12	0	0	5	0	0
9897.fasta	2330	20	2	0	5	1	2
SH100.fasta	2356	0	0	0	3	0	1
SH101.fasta	2350	0	2	0	5	1	2
SH102.fasta	2350	0	2	1	5	1	1
SH103.fasta	2351	0	2	0	5	1	1
SH104.fasta	2355	0	0	0	5	0	0
SH105.fasta	2354	0	1	0	5	0	0
SH106.fasta	2356	0	0	0	3	0	1
SH107.fasta	2352	0	1	0	5	1	1
SH108.fasta	2351	0	2	0	4	1	2
SH109.fasta	2351	0	2	0	5	1	1
SH11.fasta	2351	0	2	0	5	1	1
SH110.fasta	2352	0	1	0	5	1	1
SH112.fasta	2349	0	3	0	5	1	2
SH113.fasta	2352	0	2	0	5	0	1
SH114.fasta	2349	0	2	0	6	1	2
SH115.fasta	2350	0	2	0	5	1	2
SH116.fasta	2352	0	1	0	5	1	1
SH117.fasta	2351	0	1	1	5	1	1
SH118.fasta	2352	0	1	0	5	1	1
SH119.fasta	2344	5	2	0	5	1	3
SH12.fasta	2351	0	2	0	5	1	1
SH120.fasta	2347	3	2	0	5	1	2
SH121.fasta	2350	0	2	0	5	1	2
SH122.fasta	2339	10	2	0	6	1	2
SH123.fasta	2354	0	0	0	5	1	0
SH124.fasta	2350	0	2	0	5	1	2
SH125.fasta	2347	3	2	0	5	1	2
SH126.fasta	2340	10	2	0	5	1	2
SH127.fasta	2346	4	2	0	5	1	2
SH128.fasta	2349	0	2	0	6	1	2
SH129.fasta	2342	11	2	0	5	0	0
SH13.fasta	2351	0	2	0	5	1	1
SH130.fasta	2348	2	2	0	5	1	2
SH131.fasta	2342	7	2	0	5	1	3
SH132.fasta	2349	1	2	0	5	1	2
SH133.fasta	2345	5	3	0	5	1	1
SH19.fasta	2350	0	3	0	5	1	1
SH27.fasta	2351	0	2	0	5	1	1
SH28.fasta	2351	0	2	0	5	1	1
SH32.fasta	2350	0	2	0	5	1	2
SH36.fasta	2350	0	3	0	5	1	1
SH37.fasta	2351	0	2	0	5	1	1
SH38.fasta	2351	0	2	0	5	1	1
SH41.fasta	2350	0	2	0	5	1	2
SH49.fasta	2350	0	2	1	5	1	1
SH51.fasta	2262	0	2	0	92	1	3
SH54.fasta	2352	0	1	0	5	1	1
SH55.fasta	2352	0	1	0	5	1	1
SH57.fasta	2352	0	1	0	5	1	1
SH58.fasta	2352	0	1	0	5	1	1
SH59.fasta	2348	0	3	0	5	0	4
SH60.fasta	2348	0	3	0	5	0	4
SH61.fasta	2349	0	3	0	5	1	2
SH62.fasta	2356	0	0	0	3	0	1
SH64.fasta	2356	0	0	0	3	0	1
SH65.fasta	2348	0	3	1	5	1	2
SH66.fasta	2355	0	0	0	5	0	0
SH67.fasta	2356	0	0	0	3	0	1
SH68.fasta	2356	0	0	0	3	0	1
SH69.fasta	2356	0	0	0	3	0	1
SH70.fasta	2356	0	0	0	3	0	1
SH71.fasta	2356	0	0	0	3	0	1
SH72.fasta	2356	0	0	0	3	0	1
SH73.fasta	2356	0	0	0	3	0	1
SH74.fasta	2351	0	2	0	5	1	1
SH75.fasta	2356	0	0	0	3	0	1
SH76.fasta	2356	0	0	0	3	0	1
SH77.fasta	2356	0	0	0	3	0	1
SH78.fasta	2356	0	0	0	3	0	1
SH79.fasta	2356	0	0	0	3	0	1
SH80.fasta	2356	0	0	0	3	0	1
SH81.fasta	2356	0	0	0	3	0	1
SH82.fasta	2356	0	0	0	3	0	1
SH84.fasta	2356	0	0	0	3	0	1
SH85.fasta	2356	0	0	0	3	0	1
SH86.fasta	2356	0	0	0	3	0	1
SH87.fasta	2350	0	2	0	5	1	2
SH88.fasta	2356	0	0	0	3	0	1
SH89.fasta	2356	0	0	0	3	0	1
SH9.fasta	2351	0	2	0	5	1	1
SH90.fasta	2356	0	0	0	3	0	1
SH91.fasta	2356	0	0	0	3	0	1
SH92.fasta	2356	0	0	0	3	0	1
SH93.fasta	2356	0	0	0	3	0	1
SH94.fasta	2356	0	0	0	3	0	1
SH95.fasta	2356	0	0	0	3	0	1
SH96.fasta	2356	0	0	0	3	0	1
SH97.fasta	2356	0	0	0	3	0	1
SH98.fasta	2349	0	2	1	5	1	2
SH99.fasta	2356	0	0	0	3	0	1

## Sheet: Table S4
Table S4 - cgMLST allelic profiles of studied isolates - INNUENDO cgMLST Scheme
FILE / ALLELE	b0002.fasta	b0003.fasta	b0004.fasta	b0005.fasta	b0006.fasta	b0009.fasta	b0010.fasta	b0011.fasta	b0013.fasta	b0014.fasta	b0015.fasta	b0019.fasta	b0020.fasta	b0023.fasta	b0025.fasta	b0026.fasta	b0027.fasta	b0028.fasta	b0029.fasta	b0030.fasta	b0031.fasta	b0032.fasta	b0033.fasta	b0034.fasta	b0039.fasta	b0041.fasta	b0042.fasta	b0046.fasta	b0047.fasta	b0049.fasta	b0050.fasta	b0051.fasta	b0052.fasta	b0053.fasta	b0054.fasta	b0055.fasta	b0058.fasta	b0059.fasta	b0060.fasta	b0062.fasta	b0063.fasta	b0064.fasta	b0065.fasta	b0066.fasta	b0067.fasta	b0068.fasta	b0071.fasta	b0072.fasta	b0073.fasta
0222.fasta	12	10	14	10	6	8	10	427	7	12	11	3	647	1	11	12	2	11	11	11	3	11	12	2	10	13	485	13	13	821	3	10	10	11	13	11	10	12	12	12	14	10	12	9	24	12	2	11	10
0570.fasta	77	2	4	3	18	4	304	11	7	21	11	3	647	1	3	12	119	11	11	273	3	57	12	2	10	13	2	13	399	851	3	10	59	11	79	11	10	12	12	12	14	10	12	9	24	12	2	11	590
0615.fasta	12	10	14	10	6	8	10	427	7	12	11	3	647	1	11	12	2	11	11	11	3	11	12	2	10	13	485	13	13	821	3	10	10	11	13	11	10	12	12	12	14	10	12	9	24	12	2	11	10
0809.fasta	12	10	14	10	6	8	10	427	7	12	11	3	647	1	11	12	2	11	11	11	3	11	12	2	1175	13	485	13	13	821	3	10	10	11	13	11	10	12	12	12	14	10	12	9	24	12	2	11	10
0954.fasta	12	10	14	10	6	8	10	11	7	669	11	3	647	1	11	12	2	11	11	11	3	11	12	2	10	13	2	13	13	821	3	10	10	11	13	11	10	12	12	12	14	10	12	9	24	12	2	INF-1254	10
1383.fasta	12	10	14	10	6	8	10	427	7	12	11	3	647	1	11	12	2	11	11	11	3	11	12	2	10	13	485	13	13	821	3	10	10	11	13	11	10	12	12	12	14	10	12	9	24	12	2	11	10
1556.fasta	12	10	14	10	6	8	10	427	7	12	11	3	647	1	11	12	2	11	11	11	3	11	12	2	10	13	485	13	13	821	3	10	10	11	13	11	10	12	12	12	14	10	12	9	24	12	2	11	10
1704.fasta	12	10	14	10	6	8	10	11	7	669	11	3	647	1	11	12	2	11	11	11	3	11	12	2	10	13	2	13	13	821	3	10	10	11	13	11	10	12	12	12	14	10	12	9	24	12	2	11	10
1908.fasta	12	10	14	10	6	8	10	427	7	12	11	3	647	1	11	12	2	11	11	11	3	11	12	2	10	13	485	13	13	821	3	10	10	11	13	11	10	12	12	12	14	10	12	9	24	12	2	11	10
2127.fasta	12	10	14	10	6	8	10	427	7	12	11	3	647	1	11	12	2	11	11	11	3	11	12	2	10	13	485	13	13	821	3	10	10	11	13	11	10	12	12	12	14	10	12	9	24	12	2	11	10
2467.fasta	77	2	4	3	18	4	304	11	7	21	11	3	647	1	3	12	119	11	11	273	3	57	12	2	10	13	2	13	399	851	3	10	59	11	79	11	10	12	12	12	14	10	12	9	24	12	2	11	590
2703.fasta	12	10	14	10	6	8	10	427	7	12	11	3	647	1	11	12	2	11	11	11	3	11	12	2	10	13	485	13	13	821	3	10	10	11	13	11	10	12	INF-2174	12	14	10	12	9	24	12	2	11	10
2930.fasta	77	2	4	3	18	4	304	11	7	21	11	3	647	1	3	12	119	11	11	273	3	57	12	2	10	13	2	13	399	851	3	10	59	11	79	11	10	12	12	12	14	10	12	9	24	12	2	11	590
2975.fasta	77	2	1144	3	18	4	15	11	7	21	11	3	647	1	3	12	119	11	11	273	3	57	12	2	10	13	2	13	399	851	3	10	59	11	79	11	10	2059	12	12	14	10	12	9	24	12	2	11	10
2998.fasta	12	10	14	10	6	8	10	427	7	12	11	3	647	1	11	12	2	11	11	11	3	11	12	2	10	13	485	13	13	821	3	10	10	11	13	11	10	12	12	12	14	10	12	9	24	12	2	11	10
3028.fasta	12	10	14	10	6	8	10	427	7	12	11	3	647	1	11	12	2	11	11	11	3	11	12	2	10	13	485	13	13	821	3	10	10	11	13	11	10	12	12	12	14	10	12	9	24	12	2	11	10
3036.fasta	12	10	14	10	6	8	10	11	7	669	11	3	647	1	11	12	2	11	11	11	3	11	12	2	10	13	2	13	13	821	3	10	10	11	13	11	10	12	12	12	14	10	12	9	24	12	2	11	10
3136.fasta	12	10	14	10	6	8	10	427	7	12	11	3	647	1	11	12	2	11	11	11	3	11	12	2	10	13	485	13	13	821	3	10	10	11	13	11	10	12	12	12	14	10	12	9	24	12	2	11	10
3450.fasta	12	10	14	10	6	8	10	427	7	12	11	3	647	1	11	12	2	11	11	11	3	11	12	2	10	13	485	13	13	821	3	10	10	11	13	11	10	12	12	12	14	10	12	9	24	12	2	11	10
4071.fasta	77	2	4	3	18	4	304	11	7	21	11	3	647	1	3	12	119	11	11	273	3	57	12	2	10	13	2	13	399	851	3	10	59	11	79	11	10	12	12	12	14	10	12	9	24	12	2	11	590
5251.fasta	77	2	4	3	18	4	304	11	7	21	11	3	647	1	3	12	119	11	11	273	3	57	12	2	10	13	2	13	399	851	3	10	59	11	79	11	10	12	12	12	14	10	12	9	24	12	2	11	590
5794.fasta	12	10	14	10	6	8	10	427	7	12	11	3	647	1	11	12	2	11	11	11	3	11	12	2	10	13	485	13	13	821	3	10	10	11	13	11	10	12	12	12	14	10	12	9	24	12	2	11	10
6056.fasta	12	10	14	10	6	8	10	427	7	12	11	3	647	1	11	12	2	11	11	11	3	11	12	2	10	13	485	13	13	821	3	10	10	11	13	11	10	12	12	12	14	10	12	9	24	12	2	11	10
6355.fasta	12	10	14	10	6	8	10	427	7	12	11	3	647	1	11	12	2	11	11	11	3	11	12	2	INF-1187	13	485	462	13	821	3	10	10	11	13	11	10	12	12	12	14	10	12	9	24	12	2	11	10
6541.fasta	12	10	14	10	6	8	10	427	7	12	11	3	647	1	11	12	2	11	11	11	3	11	12	2	10	13	485	13	13	821	3	10	10	11	13	11	10	12	12	12	14	10	12	9	24	12	2	11	10
6926.fasta	77	2	1144	3	18	4	15	11	7	21	11	3	647	1	3	12	119	11	11	273	3	57	12	2	10	13	2	13	399	851	3	10	INF-1028	11	79	11	10	2059	12	12	14	10	12	9	24	12	2	11	10
7403.fasta	12	10	14	10	6	8	10	427	7	12	11	3	647	1	11	12	2	11	11	11	3	11	12	2	10	13	485	13	13	821	3	10	10	11	13	11	10	12	12	12	14	10	12	9	24	12	2	11	10
7632.fasta	55	10	14	10	6	8	10	11	7	12	11	3	647	1	11	12	2	11	11	11	3	11	12	2	10	13	2	13	13	821	3	10	10	11	13	11	10	12	12	12	14	10	12	9	24	12	2	11	10
7689.fasta	12	10	14	10	6	8	10	11	7	669	11	3	647	1	11	12	2	11	11	11	3	11	12	2	10	13	2	13	13	821	3	10	10	11	13	11	10	12	12	12	14	10	12	9	24	12	2	11	10
7837.fasta	12	10	14	10	6	8	10	427	7	12	11	3	647	1	11	12	2	11	11	11	3	11	12	2	10	13	485	13	13	821	3	10	10	11	13	11	10	12	12	12	14	10	12	9	24	12	2	11	10
7933.fasta	12	10	14	10	6	8	10	427	7	12	11	3	647	1	11	12	2	11	11	11	3	11	12	2	10	13	485	13	13	821	3	10	10	11	13	11	10	12	12	12	14	10	12	9	24	12	2	11	10
8112.fasta	77	2	4	3	18	4	304	11	7	21	11	3	647	1	3	12	119	11	11	273	3	57	12	2	10	13	2	13	399	851	3	10	59	11	79	11	10	12	12	12	14	10	12	9	24	12	2	11	590
8402.fasta	77	2	4	3	18	4	304	11	7	21	11	3	647	1	3	12	119	11	11	273	3	57	12	2	10	13	2	13	399	851	3	10	59	11	79	11	10	12	12	12	14	10	12	9	24	12	2	11	590
8623.fasta	12	10	14	10	6	8	10	427	7	12	11	3	647	1	11	12	2	11	11	11	3	11	12	2	10	13	485	13	13	821	3	10	10	11	13	11	10	12	12	12	14	10	12	9	24	12	2	11	10
8948.fasta	55	10	14	10	6	8	10	11	7	INF-1468	11	3	647	1	11	12	2	11	11	11	3	11	12	2	10	13	2	13	13	821	3	10	10	11	13	11	10	12	12	12	14	10	12	9	24	12	2	11	10
9298.fasta	12	10	14	10	6	8	10	427	7	12	11	3	647	1	11	12	2	11	11	11	3	11	12	2	10	13	485	13	13	821	3	10	10	11	13	11	10	12	12	12	14	10	12	9	24	12	2	11	10
9522.fasta	12	10	14	10	6	8	10	427	7	12	11	3	647	1	11	12	2	11	11	11	3	11	12	2	10	13	485	13	13	821	3	10	10	11	13	11	10	12	12	12	14	10	12	9	24	12	2	11	10
9575.fasta	77	2	1144	3	18	4	15	11	7	21	11	3	647	1	3	12	119	11	11	273	3	57	12	2	10	13	2	13	399	851	3	10	59	11	79	11	10	2059	12	12	14	10	12	9	24	12	2	11	10
9622.fasta	12	10	14	10	6	8	10	11	7	12	11	3	647	1	11	12	2	11	11	11	3	11	12	2	10	13	2	13	13	821	3	10	10	11	13	11	10	12	12	12	14	10	12	9	24	26	2	11	10
9897.fasta	12	10	14	10	6	8	10	427	7	12	11	3	647	1	11	12	2	11	11	11	3	11	12	2	10	13	485	13	13	821	3	10	10	11	13	11	10	12	12	12	14	10	12	9	24	12	2	INF-1255	10
SH100.fasta	77	2	4	3	18	4	304	11	7	21	11	3	647	1	3	12	119	11	11	273	3	57	12	2	10	13	2	13	399	851	3	10	59	11	79	11	10	12	12	12	14	10	12	9	24	12	2	11	590
SH101.fasta	12	10	14	10	6	8	10	427	7	12	11	3	647	1	11	12	2	11	11	11	3	11	12	2	10	13	485	13	1956	821	3	10	10	11	13	11	10	12	12	12	14	10	12	9	24	12	2	11	10
SH102.fasta	12	10	14	10	6	8	10	427	7	12	11	3	647	1	11	12	2	11	11	11	1060	11	12	2	10	13	485	13	13	821	3	10	10	11	13	11	10	12	12	12	14	10	12	9	24	12	2	11	10
SH103.fasta	12	10	14	10	6	8	10	427	7	12	11	3	647	1	11	12	2	11	11	11	3	11	12	2	1179	13	485	13	13	821	3	10	10	11	13	11	10	12	12	12	14	10	12	9	24	12	2	11	10
SH104.fasta	12	10	14	10	6	8	10	11	7	669	11	3	647	1	11	12	2	11	11	11	3	11	12	2	10	13	2	13	13	821	3	10	10	11	13	11	10	12	12	12	14	10	12	9	24	12	2	11	10
SH105.fasta	12	10	14	10	6	8	10	11	7	669	11	3	647	1	11	12	2	11	11	11	3	11	12	2	10	13	2	13	13	821	3	10	10	11	13	11	10	12	12	12	14	10	12	9	24	12	2	11	10
SH106.fasta	77	2	4	3	18	4	304	11	7	21	11	3	647	1	3	12	119	11	11	273	3	57	12	2	10	13	2	13	399	851	3	10	59	11	79	11	10	12	12	12	14	10	12	9	24	12	2	11	590
SH107.fasta	12	10	14	10	6	8	10	427	7	12	11	3	647	1	11	12	2	11	11	11	3	11	12	2	10	13	485	13	13	821	3	10	10	11	13	11	10	12	12	12	14	10	12	9	24	12	2	11	10
SH108.fasta	12	10	14	10	6	8	10	427	7	12	11	3	647	1	11	12	2	11	11	11	3	11	12	2	10	13	485	13	13	821	3	10	10	11	13	11	10	12	12	12	14	10	12	9	24	12	2	11	10
SH109.fasta	12	10	14	10	6	8	10	427	7	12	11	3	647	1	11	12	2	11	11	11	3	11	12	2	10	13	485	13	13	821	3	10	10	11	13	11	10	12	12	12	14	10	12	9	24	12	2	11	10
SH11.fasta	12	10	14	10	6	8	10	427	7	12	11	3	647	1	11	12	2	11	11	11	3	11	12	2	10	13	485	13	13	821	3	10	10	11	13	11	10	12	12	12	14	10	12	9	24	12	2	11	10
SH110.fasta	12	10	14	10	6	8	10	427	7	12	11	3	647	1	11	12	2	11	11	11	3	11	12	2	10	13	485	13	13	821	3	10	10	11	13	11	10	12	12	12	14	10	12	9	24	12	2	11	10
SH112.fasta	12	10	14	10	6	8	10	427	7	12	11	3	647	1	11	12	2	11	11	11	3	11	12	2	10	13	485	13	13	821	3	10	10	11	13	11	10	12	12	12	14	10	12	9	24	12	2	11	10
SH113.fasta	12	940	14	10	6	8	10	11	7	12	11	3	647	1	11	12	2	11	11	11	3	11	12	2	10	13	2	13	13	821	3	10	10	11	13	11	10	12	12	12	14	10	12	9	14	12	2	11	10
SH114.fasta	12	10	14	10	6	8	10	427	7	12	11	3	647	1	11	12	2	11	11	11	3	11	12	2	10	13	485	13	13	821	3	10	10	11	13	11	10	12	12	12	14	10	12	9	24	12	2	11	10
SH115.fasta	12	10	14	10	6	8	10	427	7	12	11	3	647	1	11	12	2	11	11	11	3	11	12	2	10	13	485	13	13	821	3	10	10	11	13	11	10	12	12	12	14	10	12	9	24	12	2	11	10
SH116.fasta	12	10	14	10	6	8	10	427	7	12	11	3	647	1	11	12	2	11	11	11	3	11	12	2	10	13	485	13	13	821	3	10	10	11	13	11	10	12	12	12	14	10	12	9	24	12	2	11	10
SH117.fasta	12	10	14	10	6	8	10	427	7	12	11	3	647	1	11	12	2	11	11	11	3	11	12	2	10	13	485	13	13	821	3	10	10	11	13	11	10	12	12	12	14	10	12	9	24	12	2	11	10
SH118.fasta	55	10	14	10	6	8	10	11	7	12	11	3	647	1	11	12	2	11	11	11	3	11	12	2	10	13	2	13	1955	821	3	10	10	11	13	11	10	12	12	12	14	10	12	9	24	12	2	11	10
SH119.fasta	12	10	14	10	6	8	10	427	7	12	11	3	647	1	11	12	2	11	11	11	3	11	12	2	10	13	485	13	13	INF-902	3	10	10	11	13	11	10	12	12	12	14	10	12	9	24	12	2	11	10
SH12.fasta	12	10	14	10	6	8	10	427	7	12	11	3	647	1	11	12	2	11	11	11	3	11	12	2	10	13	485	13	13	821	3	10	10	11	13	11	10	12	12	12	14	10	12	9	24	12	2	11	10
SH120.fasta	12	10	14	10	6	8	10	427	7	12	11	3	647	1	11	12	2	11	11	11	3	11	12	2	10	13	485	13	13	821	3	10	10	11	13	11	10	12	12	12	14	10	12	9	24	12	2	11	10
SH121.fasta	12	10	14	10	6	8	10	427	7	12	11	3	647	1	11	12	2	11	11	11	3	11	12	2	10	13	485	13	13	821	3	10	10	11	13	11	10	12	12	12	14	10	12	9	24	12	2	11	10
SH122.fasta	12	10	14	10	6	8	10	427	7	12	11	3	647	1	11	12	2	11	11	11	3	11	12	2	10	13	485	13	13	821	3	10	10	11	13	11	10	12	12	12	14	10	12	9	24	12	2	11	10
SH123.fasta	12	10	14	10	6	8	10	11	7	669	11	3	647	1	11	12	2	11	11	11	3	11	12	2	10	13	2	13	13	821	3	10	10	11	13	11	10	12	12	1357	14	10	12	9	24	12	2	11	10
SH124.fasta	12	10	14	10	6	8	10	427	7	12	11	3	647	1	11	12	2	11	11	11	3	11	12	2	10	13	485	13	13	821	3	10	10	11	13	11	10	12	12	12	14	10	12	9	24	12	2	11	10
SH125.fasta	12	10	14	10	6	8	10	427	7	12	11	3	647	1	11	12	2	11	11	11	3	11	12	2	10	13	485	13	13	902	3	10	10	11	13	11	10	12	12	12	14	10	12	9	24	12	2	11	10
SH126.fasta	12	10	14	10	6	8	10	427	7	12	11	3	647	1	11	12	2	11	11	11	3	11	12	2	10	13	485	13	13	821	3	10	10	11	13	11	10	12	12	12	14	10	12	9	24	12	2	11	10
SH127.fasta	12	10	14	10	6	8	10	427	7	12	11	3	647	1	11	12	2	11	11	11	3	11	12	2	10	13	485	13	13	821	3	10	10	11	13	11	10	12	12	12	14	10	12	9	24	12	2	11	10
SH128.fasta	12	10	14	10	6	8	10	427	7	12	11	3	647	1	11	12	2	11	11	11	3	11	12	2	10	13	485	13	13	821	3	10	10	11	13	11	10	12	12	12	14	10	12	9	24	12	2	11	10
SH129.fasta	12	10	14	10	6	8	10	11	7	669	11	3	647	1	11	12	2	11	11	11	3	11	12	2	10	13	2	13	13	821	3	10	10	11	13	11	10	12	12	12	14	10	12	9	24	12	2	11	10
SH13.fasta	12	10	14	10	6	8	10	427	7	12	11	3	647	1	11	12	2	11	11	11	3	11	12	2	10	13	485	13	13	821	3	10	10	11	13	11	10	12	12	12	14	10	12	9	24	12	2	11	10
SH130.fasta	12	10	14	10	6	8	10	427	7	12	11	3	647	1	11	12	2	11	11	11	3	11	12	2	10	13	485	13	13	821	3	10	10	11	13	11	10	12	12	12	14	10	12	9	24	12	2	11	10
SH131.fasta	12	10	14	10	6	8	10	427	7	12	11	3	647	1	11	12	2	11	11	11	3	11	12	2	10	13	485	13	13	INF-903	3	10	10	11	13	11	10	12	12	12	14	10	12	9	24	12	2	11	10
SH132.fasta	12	10	14	10	6	8	10	427	7	12	11	3	647	1	11	12	2	11	11	11	3	11	12	2	10	13	485	13	13	821	3	10	10	11	13	11	10	12	12	12	14	10	12	9	24	12	2	11	10
SH133.fasta	12	10	14	10	6	8	10	427	7	12	11	3	647	1	11	12	2	11	11	11	3	11	12	2	10	13	485	13	13	821	3	10	10	11	13	11	10	12	12	12	14	10	12	9	24	12	2	11	10
SH19.fasta	12	10	14	10	6	8	10	427	7	12	11	3	647	1	11	12	2	11	11	11	3	11	12	2	10	13	485	13	13	821	3	10	10	11	13	11	10	12	12	12	14	10	12	9	24	12	2	11	10
SH27.fasta	12	10	14	10	6	8	10	427	7	12	11	3	647	1	11	12	2	11	11	11	3	11	12	2	10	13	485	13	13	821	3	10	10	11	13	11	10	12	12	12	14	10	12	9	24	12	2	11	10
SH28.fasta	12	10	14	10	6	8	10	427	7	12	11	3	647	1	11	12	2	11	11	11	3	11	12	2	10	13	485	13	13	821	3	10	10	11	13	11	10	12	12	12	14	10	12	9	24	12	2	11	10
SH32.fasta	12	10	14	10	6	8	10	427	7	12	11	3	647	1	11	12	2	11	11	11	3	11	12	2	10	13	485	13	13	821	3	10	10	11	13	11	10	12	12	12	14	10	12	9	24	12	2	11	10
SH36.fasta	12	10	14	10	6	8	10	427	7	12	11	3	647	1	11	12	2	11	11	11	3	11	2224	2	10	13	485	13	13	821	3	10	10	11	13	11	10	12	12	12	14	10	12	9	24	12	2	11	10
SH37.fasta	12	10	14	10	6	8	10	427	7	12	11	3	647	1	11	12	2	11	11	11	3	11	12	2	10	13	485	13	13	821	3	10	10	11	13	11	10	12	12	12	14	10	12	9	24	12	2	11	10
SH38.fasta	12	10	14	10	6	8	10	427	7	12	11	3	647	1	11	12	2	11	11	11	3	11	12	2	10	13	485	13	13	821	3	10	10	11	13	11	10	12	12	12	1636	10	12	9	24	12	2	11	10
SH41.fasta	12	10	14	10	6	8	10	427	7	12	11	3	647	1	11	12	2	11	11	11	3	11	12	2	10	13	485	13	13	821	3	10	10	11	13	11	10	12	12	12	14	10	12	9	24	12	2	11	10
SH49.fasta	12	10	14	10	6	8	10	427	7	12	11	3	647	1	11	12	2	11	11	11	1060	11	12	2	10	13	485	13	13	821	3	10	10	11	13	11	10	12	12	12	14	10	12	9	24	12	2	11	10
SH51.fasta	12	10	14	10	6	8	10	427	7	12	11	3	647	1	11	12	2	11	11	11	3	11	12	2	10	13	485	13	13	821	3	10	10	11	13	11	10	12	12	12	14	10	12	9	24	12	2	11	10
SH54.fasta	55	939	14	10	6	8	10	11	7	12	11	3	647	1	11	12	2	11	11	11	3	11	12	2	10	13	2	13	13	821	3	10	10	11	13	11	10	12	12	12	14	10	12	9	24	12	2	11	10
SH55.fasta	55	939	14	10	6	8	10	11	7	12	11	3	647	1	11	12	2	11	11	11	3	11	12	2	10	13	2	13	13	821	3	10	10	11	13	11	10	12	12	12	14	10	12	9	24	12	2	11	10
SH57.fasta	55	10	14	10	6	8	10	11	7	12	11	3	647	1	11	12	2	11	11	11	3	11	12	2	10	13	2	13	1955	821	3	10	10	11	13	11	10	12	12	12	14	10	12	9	24	12	2	11	10
SH58.fasta	55	10	14	10	6	8	10	11	7	12	11	3	647	1	11	12	2	11	11	11	3	11	12	2	10	13	2	13	1955	821	3	10	10	11	13	11	10	12	12	12	14	10	12	9	24	12	2	11	10
SH59.fasta	12	10	14	10	6	8	10	11	7	12	11	3	647	1	11	12	2	11	11	704	1061	11	12	2	10	13	69	13	13	821	3	10	1021	11	13	11	10	12	12	12	14	10	12	9	24	12	646	11	10
SH60.fasta	12	10	14	10	6	8	10	11	7	12	11	3	647	1	11	12	2	11	11	11	3	11	12	2	10	13	2	13	13	821	3	10	10	11	485	11	10	12	12	12	14	10	12	9	24	12	2	11	10
SH61.fasta	12	10	14	10	6	8	10	427	7	12	11	3	647	1	11	12	2	11	11	11	3	11	12	2	10	13	485	13	13	821	3	10	10	11	13	11	10	12	12	12	14	10	12	9	24	12	2	11	10
SH62.fasta	77	2	4	3	18	4	304	11	7	21	11	3	647	1	3	12	119	11	11	273	3	57	12	2	10	13	2	13	399	851	3	10	59	11	79	11	10	12	12	12	14	10	12	9	24	12	2	11	590
SH64.fasta	77	2	4	3	18	4	304	11	7	21	11	3	647	1	3	12	119	11	11	273	3	57	12	2	10	13	2	13	399	851	3	10	59	11	79	11	10	12	12	12	14	10	12	9	24	12	2	11	590
SH65.fasta	12	10	14	10	6	8	10	427	7	12	11	3	647	1	11	12	2	11	11	11	3	11	12	2	10	13	485	13	13	821	3	10	10	11	13	11	10	12	12	12	14	10	12	9	24	12	2	11	10
SH66.fasta	12	10	14	10	6	8	10	11	7	12	11	3	647	1	11	12	2	11	11	11	3	11	12	2	10	13	2	13	13	821	3	10	10	11	13	11	10	12	12	12	14	10	12	9	24	12	2	11	10
SH67.fasta	77	2	4	3	18	4	304	11	7	21	11	3	647	1	3	12	119	11	11	273	3	57	12	2	10	13	2	13	399	851	3	10	59	11	79	11	10	12	12	12	14	10	12	9	24	12	2	11	590
SH68.fasta	77	2	4	3	18	4	304	11	7	21	11	3	647	1	3	12	119	11	11	273	3	57	12	2	10	13	2	13	399	851	3	10	59	11	79	11	10	12	12	12	14	10	12	9	24	12	2	11	590
SH69.fasta	77	2	4	3	18	4	304	11	7	21	11	3	647	1	3	12	119	11	11	273	3	57	12	2	10	13	2	13	399	851	3	10	59	11	79	11	10	12	12	12	14	10	12	9	24	12	2	11	590
SH70.fasta	77	2	4	3	18	4	304	11	7	21	11	3	647	1	3	12	119	11	11	273	3	57	12	2	10	13	2	13	399	851	3	10	59	11	79	11	10	12	12	12	14	10	12	9	24	12	2	11	590
SH71.fasta	77	2	4	3	18	4	304	11	7	21	11	3	647	1	3	12	119	11	11	273	3	57	12	2	10	13	2	13	399	851	3	10	59	11	79	11	10	12	12	12	14	10	12	9	24	12	2	11	590
SH72.fasta	77	2	4	3	18	4	304	11	7	21	11	3	647	1	3	12	119	11	11	273	3	57	12	2	10	13	2	13	399	851	3	10	59	11	79	11	10	12	12	12	14	10	12	9	24	12	2	11	590
SH73.fasta	77	2	4	3	18	4	304	11	7	21	11	3	647	1	3	12	119	11	11	273	3	57	12	2	10	13	2	13	399	851	3	10	59	11	79	11	10	12	12	12	14	10	12	9	24	12	2	11	590
SH74.fasta	12	10	14	10	6	8	10	427	7	12	11	3	647	1	11	12	2	11	11	11	3	11	12	2	10	13	485	13	13	821	3	10	10	11	13	11	10	12	12	12	14	10	12	9	24	12	2	11	10
SH75.fasta	77	2	4	3	18	4	304	11	7	21	11	3	647	1	3	12	119	11	11	273	3	57	12	2	10	13	2	13	399	851	3	10	59	11	79	11	10	12	12	12	14	10	12	9	24	12	2	11	590
SH76.fasta	77	2	4	3	18	4	304	11	7	21	11	3	647	1	3	12	119	11	11	273	3	57	12	2	10	13	2	13	399	851	3	10	59	11	79	11	10	12	12	12	14	10	12	9	24	12	2	11	590
SH77.fasta	77	2	4	3	18	4	304	11	7	21	11	3	647	1	3	12	119	11	11	273	3	57	12	2	10	13	2	13	399	851	3	10	59	11	79	11	10	12	12	12	14	10	12	9	24	12	2	11	590
SH78.fasta	77	2	4	3	18	4	304	11	7	21	11	3	647	1	3	12	119	11	11	273	3	57	12	2	10	13	2	13	399	851	3	10	59	11	79	11	10	12	12	12	14	10	12	9	24	12	2	11	590
SH79.fasta	77	2	4	3	18	4	304	11	7	21	11	3	647	1	3	12	119	11	11	273	3	57	12	2	10	13	2	13	399	851	3	10	59	11	79	11	10	12	12	12	14	10	12	9	24	12	2	11	590
SH80.fasta	77	2	4	3	18	4	304	11	7	21	11	3	647	1	3	12	119	11	11	273	3	57	12	2	10	13	2	13	399	851	3	10	59	11	79	11	10	12	12	12	14	10	12	9	24	12	2	11	590
SH81.fasta	77	2	4	3	18	4	304	11	7	21	11	3	647	1	3	12	119	11	11	273	3	57	12	2	10	13	2	13	399	851	3	10	59	11	79	11	10	12	12	12	14	10	12	9	24	12	2	11	590
SH82.fasta	77	2	4	3	18	4	304	11	7	21	11	3	647	1	3	12	119	11	11	273	3	57	12	2	10	13	2	13	399	851	3	10	59	11	79	11	10	12	12	12	14	10	12	9	24	12	2	11	590
SH84.fasta	77	2	4	3	18	4	304	11	7	21	11	3	647	1	3	12	119	11	11	273	3	57	12	2	10	13	2	13	399	851	3	10	59	11	79	11	10	12	12	12	14	10	12	9	24	12	2	11	590
SH85.fasta	77	2	4	3	18	4	304	11	7	21	11	3	647	1	3	12	119	11	11	273	3	57	12	2	10	13	2	13	399	851	3	10	59	11	79	11	10	12	12	12	14	10	12	9	24	12	2	11	590
SH86.fasta	77	2	4	3	18	4	304	11	7	21	11	3	647	1	3	12	119	11	11	273	3	57	12	2	10	13	2	13	399	851	3	10	59	11	79	11	10	12	12	12	14	10	12	9	24	12	2	11	590
SH87.fasta	12	10	14	10	6	8	10	427	7	12	11	3	647	1	11	12	2	11	11	11	3	11	12	2	10	13	485	13	13	821	3	10	10	11	13	11	10	12	12	12	14	10	12	9	24	12	2	11	10
SH88.fasta	77	2	4	3	18	4	304	11	7	21	11	3	647	1	3	12	119	11	11	273	3	57	12	2	10	13	2	13	399	851	3	10	59	11	79	11	10	12	12	12	14	10	12	9	24	12	2	11	590
SH89.fasta	77	2	4	3	18	4	304	11	7	21	11	3	647	1	3	12	119	11	11	273	3	57	12	2	10	13	2	13	399	851	3	10	59	11	79	11	10	12	12	12	14	10	12	9	24	12	2	11	590
SH9.fasta	12	10	14	10	6	8	10	427	7	12	11	3	647	1	11	12	2	11	11	11	3	11	12	2	10	13	485	13	13	821	3	10	10	11	13	11	10	12	12	12	14	10	12	9	24	12	2	11	10
SH90.fasta	77	2	4	3	18	4	304	11	7	21	11	3	647	1	3	12	119	11	11	273	3	57	12	2	10	13	2	13	399	851	3	10	59	11	79	11	10	12	12	12	14	10	12	9	24	12	2	11	590
SH91.fasta	77	2	4	3	18	4	304	11	7	21	11	3	647	1	3	12	119	11	11	273	3	57	12	2	10	13	2	13	399	851	3	10	59	11	79	11	10	12	12	12	14	10	12	9	24	12	2	11	590
SH92.fasta	77	2	4	3	18	4	304	11	7	21	11	3	647	1	3	12	119	11	11	273	3	57	12	2	10	13	2	13	399	851	3	10	59	11	79	11	10	12	12	12	14	10	12	9	24	12	2	11	590
SH93.fasta	77	2	4	3	18	4	304	11	7	21	11	3	647	1	3	12	119	11	11	273	3	57	12	2	10	13	2	13	399	851	3	10	59	11	79	11	10	12	12	12	14	10	12	9	24	12	2	11	590
SH94.fasta	77	2	4	3	18	4	304	11	7	21	11	3	647	1	3	12	119	11	11	273	3	57	12	2	10	13	2	13	399	851	3	10	59	11	79	11	10	12	12	12	14	10	12	9	24	12	2	11	590
SH95.fasta	77	2	4	3	18	4	304	11	7	21	11	3	647	1	3	12	119	11	11	273	3	57	12	2	10	13	2	13	399	851	3	10	59	11	79	11	10	12	12	12	14	10	12	9	24	12	2	11	590
SH96.fasta	77	2	4	3	18	4	304	11	7	21	11	3	647	1	3	12	119	11	11	273	3	57	12	2	10	13	2	13	399	851	3	10	59	11	79	11	10	12	12	12	14	10	12	9	24	12	2	11	590
SH97.fasta	77	2	4	3	18	4	304	11	7	21	11	3	647	1	3	12	119	11	11	273	3	57	12	2	10	13	2	13	399	851	3	10	59	11	79	11	10	12	12	12	14	10	12	9	24	12	2	11	590
SH98.fasta	12	10	14	10	6	8	10	427	7	12	11	3	647	1	11	12	2	11	11	11	3	11	12	2	10	13	485	13	13	821	3	10	10	11	13	11	10	12	12	12	14	10	12	9	24	12	2	11	10
SH99.fasta	77	2	4	3	18	4	304	11	7	21	11	3	647	1	3	12	119	11	11	273	3	57	12	2	10	13	2	13	399	851	3	10	59	11	79	11	10	12	12	12	14	10	12	9	24	12	2	11	590
[truncated: 2,311 more columns]

## Sheet: Table S5
Table S5 - cgMLST allelic distance matrix
ISOLATE ID	222	570	615	809	954	1383	1556	1704	1908	2127	2467	2703	2930	2975	2998	3028	3036	3136	3450	4071	5251	5794	6056	6355	6541	6926	7403	7632	7689	7837	7933	8112	8402	8623	8948	9298	9522	9575	9622	9897	SH100	SH101	SH102	SH103	SH104	SH105	SH106	SH107	SH108
222	0	528	32	50	139	29	41	145	34	4	537	32	529	539	33	34	151	5	30	525	528	38	33	45	36	537	44	55	150	37	2	526	536	32	67	36	28	542	151	26	537	39	45	37	150	157	539	43	38
570	528	0	528	535	484	525	535	489	522	530	11	527	5	111	520	527	495	529	526	2	5	530	527	523	526	108	529	514	496	531	528	2	11	527	519	529	521	110	522	521	12	532	531	530	497	502	15	526	533
615	32	528	0	50	137	7	23	142	34	34	536	10	528	537	33	16	150	35	6	525	528	20	11	45	36	536	44	55	149	15	31	526	535	8	65	12	8	541	150	10	536	16	45	15	149	156	538	43	14
809	50	535	50	0	141	47	59	147	44	52	544	50	536	545	43	52	154	53	48	532	535	56	51	40	46	543	54	56	153	55	50	533	543	50	67	54	46	548	154	43	544	56	55	54	153	160	546	31	56
954	139	484	137	141	0	135	145	9	131	141	492	137	484	496	131	138	15	142	136	480	484	139	139	132	133	494	141	123	15	143	139	481	491	138	135	141	134	499	133	131	492	143	143	142	15	21	494	132	142
1383	29	525	7	47	135	0	20	140	30	31	534	5	526	535	29	13	148	32	5	522	525	17	4	42	32	533	39	52	147	8	29	523	533	7	62	11	5	538	148	7	534	15	41	8	147	154	536	40	13
1556	41	535	23	59	145	20	0	152	42	43	544	23	536	542	41	11	159	43	21	532	535	7	24	53	44	541	52	64	159	28	41	533	543	23	74	27	19	546	160	19	544	31	53	28	159	165	546	52	29
1704	145	489	142	147	9	140	152	0	138	147	497	142	489	499	137	144	11	148	141	485	488	146	144	137	140	498	148	128	10	148	144	486	496	143	140	146	139	503	134	136	497	149	149	147	10	17	499	137	147
1908	34	522	34	44	131	30	42	138	0	36	531	34	523	533	2	36	145	37	32	519	522	40	35	39	2	531	12	49	144	39	34	520	530	34	61	38	30	536	145	28	531	41	13	39	144	150	533	36	40
2127	4	530	34	52	141	31	43	147	36	0	539	34	531	541	35	36	153	7	32	527	530	40	35	47	38	539	46	57	152	39	4	528	538	34	69	38	30	544	153	28	539	41	47	39	152	159	541	45	40
2467	537	11	536	544	492	534	544	497	531	539	0	536	10	118	529	536	503	538	535	11	14	539	536	532	535	116	538	523	504	539	537	11	0	536	528	538	530	118	530	530	1	541	540	539	505	510	4	535	542
2703	32	527	10	50	137	5	23	142	34	34	536	0	528	537	33	16	149	35	8	524	527	20	9	45	36	535	43	55	149	12	32	525	535	10	65	14	8	540	151	10	536	18	45	13	149	156	538	43	16
2930	529	5	528	536	484	526	536	489	523	531	10	528	0	111	521	528	495	530	527	3	6	531	528	524	527	109	530	515	496	532	529	3	10	528	520	530	522	111	525	522	11	533	532	531	497	502	14	527	534
2975	539	111	537	545	496	535	542	499	533	541	118	537	111	0	533	533	505	538	536	110	111	537	537	532	536	3	538	523	506	540	539	109	118	537	530	538	532	5	533	531	119	541	542	540	507	511	121	536	541
2998	33	520	33	43	131	29	41	137	2	35	529	33	521	533	0	35	144	36	31	517	520	39	34	38	3	531	13	48	143	38	33	518	528	33	60	37	29	536	145	27	529	40	14	38	143	149	531	36	39
3028	34	527	16	52	138	13	11	144	36	36	536	16	528	533	35	0	152	37	14	524	527	8	17	46	38	532	46	57	151	21	34	525	535	16	67	20	12	537	152	12	536	24	47	21	151	158	538	45	22
3036	151	495	150	154	15	148	159	11	145	153	503	149	495	505	144	152	0	152	149	491	495	153	152	144	147	504	153	135	17	156	150	492	502	151	147	154	147	509	142	144	503	157	157	155	17	6	505	144	155
3136	5	529	35	53	142	32	43	148	37	7	538	35	530	538	36	37	152	0	33	526	529	41	36	48	39	536	45	58	153	40	5	527	537	35	70	38	31	541	154	29	538	42	48	39	153	158	540	46	40
3450	30	526	6	48	136	5	21	141	32	32	535	8	527	536	31	14	149	33	0	523	526	18	9	43	34	534	42	53	148	13	30	524	534	2	62	6	6	539	149	7	535	14	43	13	148	155	537	41	8
4071	525	2	525	532	480	522	532	485	519	527	11	524	3	110	517	524	491	526	523	0	3	527	524	520	523	107	526	511	492	528	525	0	11	524	516	526	518	109	521	518	12	529	528	527	493	498	15	523	530
5251	528	5	528	535	484	525	535	488	522	530	14	527	6	111	520	527	495	529	526	3	0	530	527	523	526	108	529	513	496	531	528	3	14	527	518	529	521	110	524	521	15	532	531	530	497	502	18	525	533
5794	38	530	20	56	139	17	7	146	40	40	539	20	531	537	39	8	153	41	18	527	530	0	21	50	42	536	50	61	153	25	38	528	538	20	71	24	16	541	154	16	539	28	51	25	153	159	541	49	26
6056	33	527	11	51	139	4	24	144	35	35	536	9	528	537	34	17	152	36	9	524	527	21	0	46	37	535	45	56	151	4	33	525	535	11	66	15	9	540	152	11	536	19	46	4	151	158	538	44	17
6355	45	523	45	40	132	42	53	137	39	47	532	45	524	532	38	46	144	48	43	520	523	50	46	0	41	531	48	51	143	50	45	521	531	45	63	49	41	536	146	39	532	51	50	49	143	150	534	34	51
6541	36	526	36	46	133	32	44	140	2	38	535	36	527	536	3	38	147	39	34	523	526	42	37	41	0	534	14	51	146	41	36	524	534	36	63	40	32	539	147	30	535	43	15	41	146	152	537	39	43
6926	537	108	536	543	494	533	541	498	531	539	116	535	109	3	531	532	504	536	534	107	108	536	535	531	534	0	536	521	505	538	537	106	116	535	528	535	531	0	531	529	117	539	540	538	506	510	119	534	539
7403	44	529	44	54	141	39	52	148	12	46	538	43	530	538	13	46	153	45	42	526	529	50	45	48	14	536	0	59	154	49	44	527	537	44	71	48	40	541	156	37	538	51	23	49	154	159	540	47	50
7632	55	514	55	56	123	52	64	128	49	57	523	55	515	523	48	57	135	58	53	511	513	61	56	51	51	521	59	0	134	60	55	512	522	55	19	59	51	526	135	49	523	62	60	60	134	141	525	50	60
7689	150	496	149	153	15	147	159	10	144	152	504	149	496	506	143	151	17	153	148	492	496	153	151	143	146	505	154	134	0	155	149	493	503	150	146	153	146	510	140	143	504	156	155	154	0	23	506	143	154
7837	37	531	15	55	143	8	28	148	39	39	539	12	532	540	38	21	156	40	13	528	531	25	4	50	41	538	49	60	155	0	37	529	538	15	70	19	13	543	156	15	539	23	50	8	155	162	541	48	21
7933	2	528	31	50	139	29	41	144	34	4	537	32	529	539	33	34	150	5	30	525	528	38	33	45	36	537	44	55	149	37	0	526	536	32	66	36	28	542	152	26	537	39	45	37	149	156	539	43	38
8112	526	2	526	533	481	523	533	486	520	528	11	525	3	109	518	525	492	527	524	0	3	528	525	521	524	106	527	512	493	529	526	0	11	525	516	527	519	109	522	519	12	530	529	528	494	499	15	524	531
8402	536	11	535	543	491	533	543	496	530	538	0	535	10	118	528	535	502	537	534	11	14	538	535	531	534	116	537	522	503	538	536	11	0	535	527	537	529	118	529	529	1	540	539	538	504	509	4	534	541
8623	32	527	8	50	138	7	23	143	34	34	536	10	528	537	33	16	151	35	2	524	527	20	11	45	36	535	44	55	150	15	32	525	535	0	65	8	8	540	151	9	536	16	45	15	150	157	538	43	10
8948	67	519	65	67	135	62	74	140	61	69	528	65	520	530	60	67	147	70	62	516	518	71	66	63	63	528	71	19	146	70	66	516	527	65	0	69	61	533	149	60	528	72	72	70	146	153	530	61	71
9298	36	529	12	54	141	11	27	146	38	38	538	14	530	538	37	20	154	38	6	526	529	24	15	49	40	535	48	59	153	19	36	527	537	8	69	0	12	541	155	13	538	19	49	19	153	160	540	47	6
9522	28	521	8	46	134	5	19	139	30	30	530	8	522	532	29	12	147	31	6	518	521	16	9	41	32	531	40	51	146	13	28	519	529	8	61	12	0	535	146	6	530	16	41	13	146	153	532	39	14
9575	542	110	541	548	499	538	546	503	536	544	118	540	111	5	536	537	509	541	539	109	110	541	540	536	539	0	541	526	510	543	542	109	118	540	533	541	535	0	536	534	119	544	545	543	511	515	121	539	544
9622	151	522	150	154	133	148	160	134	145	153	530	151	525	533	145	152	142	154	149	521	524	154	152	146	147	531	156	135	140	156	152	522	529	151	149	155	146	536	0	143	530	158	155	156	140	149	532	144	157
9897	26	521	10	43	131	7	19	136	28	28	530	10	522	531	27	12	144	29	7	518	521	16	11	39	30	529	37	49	143	15	26	519	529	9	60	13	6	534	143	0	530	18	39	15	143	150	532	37	15
SH100	537	12	536	544	492	534	544	497	531	539	1	536	11	119	529	536	503	538	535	12	15	539	536	532	535	117	538	523	504	539	537	12	1	536	528	538	530	119	530	530	0	541	540	539	505	510	5	535	542
SH101	39	532	16	56	143	15	31	149	41	41	541	18	533	541	40	24	157	42	14	529	532	28	19	51	43	539	51	62	156	23	39	530	540	16	72	19	16	544	158	18	541	0	52	23	156	163	543	49	21
SH102	45	531	45	55	143	41	53	149	13	47	540	45	532	542	14	47	157	48	43	528	531	51	46	50	15	540	23	60	155	50	45	529	539	45	72	49	41	545	155	39	540	52	0	50	156	163	542	48	51
SH103	37	530	15	54	142	8	28	147	39	39	539	13	531	540	38	21	155	39	13	527	530	25	4	49	41	538	49	60	154	8	37	528	538	15	70	19	13	543	156	15	539	23	50	0	154	161	541	48	21
SH104	150	497	149	153	15	147	159	10	144	152	505	149	497	507	143	151	17	153	148	493	497	153	151	143	146	506	154	134	0	155	149	494	504	150	146	153	146	511	140	143	505	156	156	154	0	23	507	143	154
SH105	157	502	156	160	21	154	165	17	150	159	510	156	502	511	149	158	6	158	155	498	502	159	158	150	152	510	159	141	23	162	156	499	509	157	153	160	153	515	149	150	510	163	163	161	23	0	512	150	161
SH106	539	15	538	546	494	536	546	499	533	541	4	538	14	121	531	538	505	540	537	15	18	541	538	534	537	119	540	525	506	541	539	15	4	538	530	540	532	121	532	532	5	543	542	541	507	512	0	537	544
SH107	43	526	43	31	132	40	52	137	36	45	535	43	527	536	36	45	144	46	41	523	525	49	44	34	39	534	47	50	143	48	43	524	534	43	61	47	39	539	144	37	535	49	48	48	143	150	537	0	49
SH108	38	533	14	56	142	13	29	147	40	40	542	16	534	541	39	22	155	40	8	530	533	26	17	51	43	539	50	60	154	21	38	531	541	10	71	6	14	544	157	15	542	21	51	21	154	161	544	49	0
SH109	40	534	22	58	144	19	1	151	41	42	543	22	535	541	40	10	158	43	20	531	534	6	23	52	43	540	51	63	158	27	40	532	542	22	73	26	18	545	159	18	543	30	52	27	158	164	545	51	28
SH11	36	529	14	54	142	7	27	147	38	38	538	12	530	539	37	20	155	39	12	526	529	24	3	49	40	537	48	59	154	7	36	527	537	14	69	18	12	542	155	14	538	22	49	7	154	161	540	47	20
SH110	15	537	44	61	151	41	53	157	46	17	546	44	538	546	45	46	162	17	42	534	537	50	45	57	48	544	54	67	162	49	15	535	545	44	79	48	40	549	162	37	546	51	57	49	162	168	548	55	50
SH112	36	531	12	54	140	11	27	145	38	38	540	14	532	540	37	20	153	38	6	528	531	24	15	49	40	538	48	58	152	19	36	529	539	8	69	4	12	543	155	13	540	19	49	19	152	159	542	47	2
SH113	187	553	187	190	161	185	196	169	181	190	563	186	555	562	182	186	174	191	186	551	554	190	189	183	184	560	193	172	175	192	187	551	562	188	184	192	181	565	181	181	563	194	194	193	175	178	565	182	194
SH114	36	532	13	55	142	12	28	147	39	38	541	15	533	541	38	21	155	38	7	529	532	25	16	50	41	539	49	59	154	20	36	530	540	9	70	5	13	544	155	14	541	20	50	20	154	161	543	48	5
SH115	35	530	3	53	140	10	26	145	37	37	538	13	530	539	36	19	153	38	9	527	529	23	14	47	39	538	47	58	152	18	34	528	537	11	68	15	11	543	153	13	538	19	48	18	152	159	540	45	17
SH116	43	526	43	31	132	40	52	137	36	45	535	43	527	536	36	45	144	46	41	523	525	49	44	34	39	534	47	50	143	48	43	524	534	43	61	47	39	539	144	37	535	49	48	48	143	150	537	0	49
SH117	26	545	52	69	156	49	60	163	54	28	554	52	546	554	53	54	168	29	50	542	545	57	53	62	56	552	64	75	168	57	26	543	553	52	87	56	48	557	169	45	554	59	65	57	168	174	556	63	58
SH118	73	528	71	73	141	68	80	146	67	75	537	71	529	539	66	73	153	76	68	525	527	77	72	69	69	537	77	25	152	76	72	525	536	71	6	75	67	542	155	66	537	77	78	76	152	159	539	68	76
SH119	35	528	11	53	140	10	26	145	37	37	537	13	529	537	36	19	153	37	5	525	528	23	14	48	39	535	47	58	152	18	35	526	536	7	68	3	11	540	154	12	537	18	48	18	152	159	539	45	5
SH12	36	529	14	54	142	7	27	147	38	38	538	12	530	539	37	20	155	39	12	526	529	24	3	49	40	537	48	59	154	7	36	527	537	14	69	18	12	542	155	14	538	22	49	7	154	161	540	47	20
SH120	30	524	14	47	136	11	23	141	32	32	533	14	525	535	31	16	149	33	12	521	524	20	15	43	34	533	42	53	148	19	30	522	532	14	63	18	10	538	147	8	533	22	43	19	148	155	535	41	20
SH121	33	527	17	50	139	14	26	144	35	35	536	17	528	538	34	19	152	36	15	524	527	23	18	46	37	536	45	56	151	22	33	525	535	17	66	21	13	541	150	11	536	25	46	22	151	158	538	44	23
SH122	29	520	6	47	134	5	21	139	31	31	528	8	521	531	30	14	147	32	4	517	520	18	9	42	33	529	41	52	146	13	29	518	527	6	62	10	6	535	146	8	528	12	42	13	146	153	530	40	12
SH123	163	510	161	165	26	159	170	23	156	165	518	160	510	518	155	162	30	165	160	506	510	164	163	155	158	517	166	146	29	167	162	507	517	162	158	165	158	522	155	155	518	168	168	165	29	36	520	155	166
SH124	36	531	12	54	140	11	27	145	38	38	540	14	532	540	37	20	153	38	6	528	531	24	15	49	40	538	48	58	152	19	36	529	539	8	69	4	12	543	155	13	540	19	49	19	152	159	542	47	2
SH125	38	532	14	56	142	13	29	148	40	40	541	16	533	541	39	22	156	40	8	529	532	26	17	51	42	539	50	61	155	21	38	530	540	10	71	6	14	544	157	15	541	21	51	20	155	162	543	48	8
SH126	30	526	7	48	136	6	21	141	33	32	535	9	527	536	32	15	149	33	1	523	526	18	10	43	35	534	43	53	148	14	30	524	534	3	63	7	7	539	149	8	535	15	44	14	148	155	537	40	9
SH127	33	528	9	51	139	8	24	144	35	35	537	11	529	538	34	17	152	36	7	525	528	21	12	46	37	536	45	56	151	16	33	526	536	9	66	13	9	541	152	11	537	17	46	16	151	158	539	44	15
SH128	36	532	13	55	142	12	28	147	39	38	541	15	533	541	38	21	155	38	7	529	532	25	16	50	41	539	49	59	154	20	36	530	540	9	70	5	13	544	155	14	541	20	50	20	154	161	543	48	5
SH129	148	491	145	150	10	143	155	7	140	150	499	145	491	500	139	147	13	151	144	487	491	149	147	140	142	499	150	130	13	151	147	488	498	146	143	149	141	504	140	138	499	152	152	150	13	19	501	140	150
SH13	36	529	14	54	142	7	27	147	38	38	538	12	530	539	37	20	155	39	12	526	529	24	3	49	40	537	48	59	154	7	36	527	537	14	69	18	12	542	155	14	538	22	49	7	154	161	540	47	20
SH130	34	527	12	52	140	5	25	145	36	36	536	10	528	537	35	18	153	37	10	524	527	22	1	47	38	535	46	57	152	5	34	525	535	12	67	16	10	540	153	12	536	20	47	5	152	159	538	45	18
SH131	32	526	8	50	136	7	23	141	34	34	535	10	527	535	33	16	149	35	2	523	526	20	11	45	36	533	44	55	148	15	32	524	534	1	65	8	8	538	150	9	535	16	45	15	148	155	537	43	10
SH132	34	528	13	53	141	6	26	146	37	37	537	11	529	538	36	18	154	38	11	525	528	23	2	48	39	536	47	58	153	6	35	526	536	12	68	17	11	541	154	13	537	21	48	6	153	160	539	46	19
SH133	36	528	14	54	141	7	27	146	38	38	537	12	529	538	37	18	154	39	12	525	528	24	9	49	40	536	48	59	153	13	36	526	536	14	69	18	12	541	155	14	537	22	48	13	153	160	539	47	20
SH19	35	527	13	53	140	6	26	145	37	37	536	11	528	537	36	19	153	38	11	524	527	23	2	48	39	535	47	58	152	6	35	525	535	13	68	17	11	540	152	13	536	21	48	6	152	159	538	46	19
SH27	35	528	13	53	140	6	26	145	37	37	537	11	529	538	36	19	153	38	11	525	528	23	2	48	39	536	47	58	152	6	35	526	536	13	68	17	11	541	154	13	537	21	48	2	152	159	539	46	19
SH28	37	531	15	55	143	8	28	148	39	39	539	13	532	540	38	21	156	40	13	528	531	25	4	50	41	538	49	60	155	2	37	529	538	15	70	19	13	543	156	15	539	23	50	8	155	162	541	48	21
SH32	33	528	9	51	139	8	24	144	35	35	537	11	529	538	34	17	152	36	3	525	528	21	12	46	37	536	45	56	151	16	33	526	536	3	66	9	9	541	151	10	537	17	46	16	151	158	539	44	11
SH36	36	529	14	54	141	7	27	147	38	38	538	12	530	539	37	20	155	39	12	526	529	24	3	49	40	537	48	59	154	7	36	527	537	14	69	18	12	542	155	14	538	22	49	7	154	161	540	47	20
SH37	40	534	18	58	146	11	31	151	42	42	542	16	535	543	41	23	159	43	16	531	534	28	7	53	44	541	52	63	158	5	40	532	541	18	73	22	16	546	159	18	542	26	52	11	158	165	544	51	24
SH38	12	537	37	55	145	35	47	151	40	14	546	38	538	547	39	40	157	15	35	534	537	44	39	50	42	545	50	61	156	43	12	535	545	37	73	41	34	550	157	32	546	44	51	43	156	163	548	49	43
SH41	38	532	14	56	142	13	29	147	40	40	541	16	533	541	39	22	155	40	8	529	532	26	17	51	42	539	50	60	154	21	38	530	540	10	71	6	14	544	157	15	541	21	51	21	154	161	543	49	6
SH49	45	532	45	55	143	41	53	149	13	47	541	45	533	543	14	47	157	48	43	529	532	51	46	50	15	541	23	60	155	50	45	530	540	45	72	49	41	546	155	39	541	52	2	50	156	163	543	48	51
SH51	34	514	12	53	138	11	26	142	35	36	523	14	516	522	34	20	149	37	11	512	515	24	13	48	37	520	45	58	147	17	33	513	522	13	66	16	12	525	150	14	523	20	46	17	147	155	525	46	19
SH54	73	527	72	73	142	69	81	147	67	75	536	72	528	537	66	73	154	76	69	524	526	78	73	69	69	535	77	25	153	77	72	524	535	72	10	76	68	540	155	67	536	79	78	77	153	160	538	68	78
SH55	73	528	72	73	140	69	81	145	67	75	537	72	529	538	66	73	152	76	69	525	527	78	73	69	69	536	77	25	151	77	72	525	536	72	10	76	68	541	155	67	537	79	78	77	151	158	539	68	78
SH57	73	528	71	73	141	68	80	146	67	75	537	71	529	539	66	73	153	76	68	525	527	77	72	69	69	537	77	25	152	76	72	525	536	71	6	75	67	542	155	66	537	77	78	76	152	159	539	68	76
SH58	73	528	71	73	141	68	80	146	67	75	537	71	529	539	66	73	153	76	68	525	527	77	72	69	69	537	77	25	152	76	72	525	536	71	6	75	67	542	155	66	537	77	78	76	152	159	539	68	76
SH59	317	589	314	318	275	311	325	279	312	319	598	313	592	598	312	316	288	320	312	588	592	319	315	311	314	595	322	305	287	317	318	589	597	312	315	318	307	600	313	305	598	321	322	319	287	294	600	308	320
SH60	132	534	131	134	140	129	140	144	126	134	542	131	535	546	125	132	150	135	129	531	534	135	133	126	128	543	136	116	150	137	131	531	541	132	126	135	128	549	155	126	542	137	137	137	150	157	543	125	137
SH61	34	527	13	52	139	6	26	144	36	36	536	11	528	537	35	19	152	37	11	524	527	23	8	47	38	535	46	57	151	12	34	525	535	13	67	17	11	540	152	12	536	21	47	12	151	158	538	45	19
SH62	537	11	536	544	492	534	544	497	531	539	0	536	10	118	529	536	503	538	535	11	14	539	536	532	535	116	538	523	504	539	537	11	0	536	528	538	530	118	530	530	1	541	540	539	505	510	4	535	542
SH64	537	11	536	544	492	534	544	497	531	539	0	536	10	118	529	536	503	538	535	11	14	539	536	532	535	116	538	523	504	539	537	11	0	536	528	538	530	118	530	530	1	541	540	539	505	510	4	535	542
SH65	30	527	6	48	136	5	21	141	32	32	536	8	528	537	31	14	149	33	0	524	527	18	9	43	34	535	42	53	148	13	30	525	535	2	63	6	6	540	149	7	536	14	43	13	148	155	538	41	8
SH66	143	526	140	147	138	138	150	142	137	144	533	140	528	535	137	142	148	146	139	523	527	146	142	140	140	533	148	131	148	146	143	525	532	141	142	145	137	538	147	133	533	147	149	146	148	154	534	137	147
SH67	539	13	538	546	494	536	546	499	533	541	2	538	12	120	531	538	505	540	537	13	16	541	538	534	537	118	540	525	506	541	539	13	2	538	530	540	532	120	532	532	3	543	542	541	507	512	6	537	544
SH68	537	11	536	544	492	534	544	497	531	539	0	536	10	118	529	536	503	538	535	11	14	539	536	532	535	116	538	523	504	539	537	11	0	536	528	538	530	118	530	530	1	541	540	539	505	510	4	535	542
SH69	537	11	536	544	492	534	544	497	531	539	0	536	10	118	529	536	503	538	535	11	14	539	536	532	535	116	538	523	504	539	537	11	0	536	528	538	530	118	530	530	1	541	540	539	505	510	4	535	542
SH70	537	11	536	544	492	534	544	497	531	539	0	536	10	118	529	536	503	538	535	11	14	539	536	532	535	116	538	523	504	539	537	11	0	536	528	538	530	118	530	530	1	541	540	539	505	510	4	535	542
SH71	537	11	536	544	492	534	544	497	531	539	0	536	10	118	529	536	503	538	535	11	14	539	536	532	535	116	538	523	504	539	537	11	0	536	528	538	530	118	530	530	1	541	540	539	505	510	4	535	542
SH72	537	11	536	544	492	534	544	497	531	539	0	536	10	118	529	536	503	538	535	11	14	539	536	532	535	116	538	523	504	539	537	11	0	536	528	538	530	118	530	530	1	541	540	539	505	510	4	535	542
SH73	537	11	536	544	492	534	544	497	531	539	0	536	10	118	529	536	503	538	535	11	14	539	536	532	535	116	538	523	504	539	537	11	0	536	528	538	530	118	530	530	1	541	540	539	505	510	4	535	542
SH74	36	529	19	54	140	16	26	145	38	38	538	19	530	538	37	19	153	39	17	526	529	23	20	49	39	537	48	59	152	24	36	527	537	19	69	23	15	542	153	15	538	27	49	24	152	159	540	47	25
SH75	538	13	537	545	493	535	545	498	532	540	2	537	12	120	529	537	504	539	536	13	16	540	537	533	536	118	539	524	505	540	538	13	2	537	530	539	531	120	531	531	3	542	541	540	506	511	6	536	543
SH76	537	11	536	544	492	534	544	497	531	539	0	536	10	118	529	536	503	538	535	11	14	539	536	532	535	116	538	523	504	539	537	11	0	536	528	538	530	118	530	530	1	541	540	539	505	510	4	535	542
SH77	540	16	539	547	495	537	547	500	534	542	5	539	15	122	532	539	506	541	538	16	19	542	539	535	538	120	541	526	507	542	540	16	5	539	531	541	533	122	532	533	6	544	543	542	508	513	1	538	545
SH78	537	11	536	544	492	534	544	497	531	539	0	536	10	118	529	536	503	538	535	11	14	539	536	532	535	116	538	523	504	539	537	11	0	536	528	538	530	118	530	530	1	541	540	539	505	510	4	535	542
SH79	539	15	538	546	494	536	546	499	533	541	4	538	14	121	531	538	505	540	537	15	18	541	538	534	537	119	540	525	506	541	539	15	4	538	530	540	532	121	532	532	5	543	542	541	507	512	0	537	544
SH80	539	15	538	546	494	536	546	499	533	541	4	538	14	121	531	538	505	540	537	15	18	541	538	534	537	119	540	525	506	541	539	15	4	538	530	540	532	121	532	532	5	543	542	541	507	512	0	537	544
SH81	539	15	538	546	494	536	546	499	533	541	4	538	14	121	531	538	505	540	537	15	18	541	538	534	537	119	540	525	506	541	539	15	4	538	530	540	532	121	532	532	5	543	542	541	507	512	0	537	544
SH82	537	12	536	544	492	534	544	497	531	539	1	536	11	119	529	536	503	538	535	12	15	539	536	532	535	117	538	523	504	539	537	12	1	536	529	538	530	119	530	530	2	541	540	539	505	510	5	535	542
SH84	537	11	536	544	492	534	544	497	531	539	0	536	10	118	529	536	503	538	535	11	14	539	536	532	535	116	538	523	504	539	537	11	0	536	528	538	530	118	530	530	1	541	540	539	505	510	4	535	542
SH85	537	11	536	544	492	534	544	497	531	539	0	536	10	118	529	536	503	538	535	11	14	539	536	532	535	116	538	523	504	539	537	11	0	536	528	538	530	118	530	530	1	541	540	539	505	510	4	535	542
SH86	537	11	536	544	492	534	544	497	531	539	0	536	10	118	529	536	503	538	535	11	14	539	536	532	535	116	538	523	504	539	537	11	0	536	528	538	530	118	530	530	1	541	540	539	505	510	4	535	542
SH87	37	532	13	55	142	12	28	147	39	39	540	15	533	541	38	21	155	39	7	529	532	25	16	50	41	538	49	60	154	20	37	530	539	9	70	1	13	544	156	14	540	20	50	20	154	161	542	48	7
SH88	537	12	536	544	492	534	544	497	531	539	1	536	11	118	529	536	503	538	535	12	15	539	536	532	535	116	538	523	504	539	537	12	1	536	528	538	530	118	530	530	2	541	540	539	505	510	5	535	542
SH89	537	12	536	544	492	534	544	497	531	539	1	536	11	118	529	536	503	538	535	12	15	539	536	532	535	116	538	523	504	539	537	12	1	536	528	538	530	118	530	530	2	541	540	539	505	510	5	535	542
SH9	36	529	14	54	142	7	27	147	38	38	538	12	530	539	37	20	155	39	12	526	529	24	3	49	40	537	48	59	154	7	36	527	537	14	69	18	12	542	155	14	538	22	49	7	154	161	540	47	20
SH90	538	13	537	545	493	535	545	498	532	540	2	537	12	119	530	537	504	539	536	13	16	540	537	533	536	117	539	524	505	540	538	13	2	537	529	539	531	119	531	531	3	542	541	540	506	511	6	536	543
SH91	538	13	537	545	493	535	545	498	532	540	2	537	12	119	530	537	504	539	536	13	16	540	537	533	536	117	539	524	505	540	538	13	2	537	529	539	531	119	531	531	3	542	541	540	506	511	6	536	543
SH92	538	13	537	545	493	535	545	498	532	540	2	537	12	119	530	537	504	539	536	13	16	540	537	533	536	117	539	524	505	540	538	13	2	537	529	539	531	119	531	531	3	542	541	540	506	511	6	536	543
SH93	538	13	537	545	493	535	545	498	532	540	2	537	12	119	530	537	504	539	536	13	16	540	537	533	536	117	539	524	505	540	538	13	2	537	529	539	531	119	531	531	3	542	541	540	506	511	6	536	543
SH94	539	13	538	546	494	536	546	499	533	541	2	538	12	120	531	538	505	540	537	13	16	541	538	534	537	118	540	525	506	541	539	13	2	538	530	540	532	120	532	532	3	543	542	541	507	512	6	537	544
SH95	541	15	540	548	496	538	548	501	535	543	4	540	14	122	533	540	507	542	539	15	18	543	540	536	539	120	542	527	508	543	541	15	4	540	532	542	534	122	534	534	5	545	544	543	509	514	8	539	546
SH96	541	15	540	548	496	538	548	501	535	543	4	540	14	122	533	540	507	542	539	15	18	543	540	536	539	120	542	527	508	543	541	15	4	540	532	542	534	122	534	534	5	545	544	543	509	514	8	539	546
SH97	539	13	538	546	494	536	546	499	533	541	2	538	12	120	531	538	505	540	537	13	16	541	538	534	537	118	540	525	506	541	539	13	2	538	530	540	532	120	532	532	3	543	542	541	507	512	6	537	544
SH98	42	532	18	60	143	17	33	148	44	44	541	20	533	543	43	26	156	45	12	529	532	30	21	55	46	541	54	65	155	25	42	530	540	14	75	18	18	546	159	19	541	25	55	25	155	162	543	53	20
SH99	539	13	538	546	494	536	546	499	533	541	2	538	12	120	531	538	505	540	537	13	16	541	538	534	537	118	540	525	506	541	539	13	2	538	530	540	532	120	532	532	3	543	542	541	507	512	6	537	544
[truncated: 81 more columns]
